# Supplementary material for: Gut microbiota mediated T cells regulation and autoimmune diseases
Source: Front Microbiol. 2024 Dec 19;15:1477187. doi: 10.3389/fmicb.2024.1477187 (PMC11694513; doi:10.3389/fmicb.2024.1477187)
Supplement: Supplementary file 1 [file Data_Sheet_1.xlsx]

## Sheet: species
phenotype	taxonomy rank level	NCBI taxon id	scientific name	super kingdom	Nr. runs in which the species/genus can be found	mean relative abundance	median relative abundance	SD of relative abundance
D001327	species	238	Elizabethkingia meningoseptica	Bacteria	1	5.24029	5.24029
D001327	species	1755626	Faecalibacterium sp. MC_41	Bacteria	422	7.0814	4.82697	7.124
D001327	species	820	Bacteroides uniformis	Bacteria	509	5.27371	2.62063	6.46705
D001327	species	853	Faecalibacterium prausnitzii	Bacteria	85	3.90399	2.04199	4.66085
D001327	species	821	Bacteroides vulgatus	Bacteria	505	5.35958	1.98312	7.19287
D001327	species	28116	Bacteroides ovatus	Bacteria	508	2.37906	1.14196	3.18183
D001327	species	28117	Alistipes putredinis	Bacteria	484	1.26072	0.787825	1.42151
D001327	species	351091	Oscillibacter valericigenes	Bacteria	497	1.39762	0.721597	1.85399
D001327	species	818	Bacteroides thetaiotaomicron	Bacteria	499	1.21324	0.614432	1.78619
D001327	species	823	Parabacteroides distasonis	Bacteria	465	1.03362	0.548262	1.51099
D001327	species	85831	Bacteroides acidifaciens	Bacteria	84	1.29899	0.534022	1.9909
D001327	species	40520	Blautia obeum	Bacteria	502	0.733168	0.437205	0.990945
D001327	species	39485	[Eubacterium] eligens	Bacteria	484	1.09307	0.418617	1.60289
D001327	species	54565	Desulfovibrio simplex	Bacteria	17	0.395354	0.369362	0.355744
D001327	species	536633	Blautia glucerasea	Bacteria	475	0.736327	0.313714	1.75862
D001327	species	46503	Parabacteroides merdae	Bacteria	444	0.652179	0.26772	1.08781
D001327	species	239935	Akkermansia muciniphila	Bacteria	446	2.49325	0.232579	6.12092
D001327	species	464145	Micromonospora sp. HBUM 49428	Bacteria	1	0.231471	0.231471
D001327	species	397865	Barnesiella viscericola	Bacteria	424	0.768524	0.224649	1.56545
D001327	species	47678	Bacteroides caccae	Bacteria	479	0.822245	0.204266	1.97568
D001327	species	215578	Entomoplasma somnilux	Bacteria	1	0.20423	0.20423
D001327	species	328813	Alistipes onderdonkii	Bacteria	481	1.58468	0.198314	3.9126
D001327	species	2317	Methanosphaera stadtmanae	Archaea	56	0.243653	0.195826	0.256907
D001327	species	544645	Butyricimonas virosa	Bacteria	62	0.244267	0.192867	0.270387
D001327	species	1535	[Clostridium] leptum	Bacteria	497	0.437508	0.188497	1.42315
D001327	species	29348	[Clostridium] spiroforme	Bacteria	452	0.51157	0.173734	1.18231
D001327	species	69825	[Clostridium] indolis	Bacteria	496	0.440207	0.17091	0.869187
D001327	species	169435	Anaerotruncus colihominis	Bacteria	486	0.290594	0.159832	0.488333
D001327	species	487175	Parasutterella excrementihominis	Bacteria	363	0.502111	0.147059	0.852158
D001327	species	171402	Paenibacillus sp. DSM 1474	Bacteria	2	0.14291	0.14291	0.198207
D001327	species	39645	Mesorhizobium ciceri	Bacteria	2	0.141951	0.141951	0.195545
D001327	species	28118	Odoribacter splanchnicus	Bacteria	416	0.228641	0.13931	0.284137
D001327	species	35833	Bilophila wadsworthia	Bacteria	368	0.349157	0.136076	0.615366
D001327	species	44749	Sporobacter termitidis	Bacteria	468	0.36062	0.135948	0.742184
D001327	species	271420	Pseudomonas xanthomarina	Bacteria	4	7.45661	0.132289	14.736
D001327	species	1123914	[Spirillum] lunatum	Bacteria	2	0.12828	0.12828	0.174499
D001327	species	328814	Alistipes shahii	Bacteria	428	0.305369	0.116582	0.97373
D001327	species	218538	Dialister invisus	Bacteria	387	0.894991	0.107181	1.77423
D001327	species	301301	Roseburia hominis	Bacteria	456	0.320311	0.104664	0.579076
D001327	species	246787	Bacteroides cellulosilyticus	Bacteria	475	0.63278	0.10123	1.25773
D001327	species	419474	Ochrobactrum haematophilum	Bacteria	1	0.0976706	0.0976706
D001327	species	1515	Ruminiclostridium thermocellum	Bacteria	479	0.333615	0.0964574	0.662277
D001327	species	1054217	Thermoplasmatales archaeon BRNA1	Archaea	2	0.0936693	0.0936693	0.00180927
D001327	species	39484	Eubacterium desmolans	Bacteria	489	0.200382	0.0912861	0.325682
D001327	species	52770	Actinomyces hordeovulneris	Bacteria	1	0.0912447	0.0912447
D001327	species	626930	Bacteroides fluxus	Bacteria	395	0.542586	0.0880454	2.83268
D001327	species	47311	Methanobrevibacter cuticularis	Archaea	2	0.0848973	0.0848973	0.107512
D001327	species	33050	Sphingopyxis macrogoltabida	Bacteria	1	0.0838439	0.0838439
D001327	species	74313	Brevundimonas subvibrioides	Bacteria	4	0.111623	0.0827616	0.133738
D001327	species	220378	Nocardiopsis aegyptia	Bacteria	2	0.0825824	0.0825824	0.110318
D001327	species	1073423	Carnobacterium iners	Bacteria	2	0.0803898	0.0803898	0.0719922
D001327	species	626932	Alistipes indistinctus	Bacteria	330	0.17985	0.0795809	0.312245
D001327	species	187327	Acidaminococcus intestini	Bacteria	361	0.651222	0.0777315	1.53538
D001327	species	214856	Alistipes finegoldii	Bacteria	387	0.438301	0.0724603	1.12329
D001327	species	480224	Chloroflexus sp. Y-400-fl	Bacteria	3	0.0592569	0.0717555	0.0512573
D001327	species	554283	Flavobacterium chungangense	Bacteria	1	0.0714207	0.0714207
D001327	species	410072	Coprococcus comes	Bacteria	425	0.148474	0.0708394	0.232752
D001327	species	52699	Aeromicrobium fastidiosum	Bacteria	1	0.0708333	0.0708333
D001327	species	176598	Pseudoxanthomonas taiwanensis	Bacteria	1	0.0705072	0.0705072
D001327	species	46506	Bacteroides stercoris	Bacteria	489	0.982686	0.0702651	2.81731
D001327	species	2748	Carnobacterium divergens	Bacteria	1	0.0690388	0.0690388
D001327	species	180282	Delftia tsuruhatensis	Bacteria	2	0.0688041	0.0688041	0.0894234
D001327	species	204516	Bacteroides massiliensis	Bacteria	477	0.753812	0.06832	1.62686
D001327	species	357276	Bacteroides dorei	Bacteria	469	0.163886	0.0680899	0.548645
D001327	species	54914	Brevibacillus parabrevis	Bacteria	2	0.0674859	0.0674859	0.0915125
D001327	species	39492	[Eubacterium] siraeum	Bacteria	407	0.717679	0.0674825	2.06005
D001327	species	246	Chryseobacterium balustinum	Bacteria	3	0.0510913	0.0670383	0.0421999
D001327	species	1014	Weeksella virosa	Bacteria	1	0.0663435	0.0663435
D001327	species	84030	[Clostridium] saccharolyticum	Bacteria	483	0.19718	0.0662044	0.438496
D001327	species	266123	Castellaniella caeni	Bacteria	1	0.065039	0.065039
D001327	species	315405	Streptococcus gallolyticus	Bacteria	3	0.0572312	0.0647501	0.0508787
D001327	species	53366	Catellatospora citrea	Bacteria	1	0.064683	0.064683
D001327	species	59733	Chryseobacterium scophthalmum	Bacteria	4	0.121197	0.0640113	0.165842
D001327	species	273168	Novosphingobium naphthalenivorans	Bacteria	2	0.0639315	0.0639315	0.0466876
D001327	species	98513	Phenylobacterium haematophilum	Bacteria	2	0.0631114	0.0631114	0.00121856
D001327	species	266	Paracoccus denitrificans	Bacteria	1	0.0618493	0.0618493
D001327	species	1297750	Bacteroides luti	Bacteria	144	0.590798	0.0618122	0.991125
D001327	species	1465754	Alistipes timonensis	Bacteria	439	0.279046	0.0612808	1.38533
D001327	species	264027	Algoriphagus marincola	Bacteria	36	0.200636	0.0609707	0.514106
D001327	species	1512	[Clostridium] symbiosum	Bacteria	476	0.123243	0.0602193	0.220785
D001327	species	2173	Methanobrevibacter smithii	Archaea	153	0.139286	0.0578339	0.245686
D001327	species	39486	Dorea formicigenerans	Bacteria	421	0.11013	0.0570826	0.16634
D001327	species	550983	Niastella populi	Bacteria	3	0.0463452	0.0569096	0.0368764
D001327	species	74316	Brevundimonas aurantiaca	Bacteria	1	0.0566952	0.0566952
D001327	species	256325	Psychrobacter maritimus	Bacteria	12	0.0619138	0.0562735	0.0616163
D001327	species	1530	Clostridium carnis	Bacteria	45	0.136117	0.0556596	0.254599
D001327	species	39497	Eubacterium xylanophilum	Bacteria	328	0.188161	0.0556055	0.430085
D001327	species	66851	Methanobrevibacter oralis	Archaea	36	0.0943703	0.0535303	0.148601
D001327	species	329854	Bacteroides intestinalis	Bacteria	465	0.31245	0.053251	0.916855
D001327	species	261299	Intestinibacter bartlettii	Bacteria	382	0.188225	0.0530807	0.591177
D001327	species	89014	Blautia luti	Bacteria	83	0.0741192	0.0519609	0.0778891
D001327	species	208479	[Clostridium] bolteae	Bacteria	460	0.246551	0.0508807	0.592038
D001327	species	84032	[Clostridium] thermosuccinogenes	Bacteria	288	0.239312	0.0508485	0.614874
D001327	species	74311	Brevundimonas bacteroides	Bacteria	4	0.069801	0.0504706	0.0847511
D001327	species	28446	[Clostridium] propionicum	Bacteria	429	0.121327	0.0481464	0.252019
D001327	species	1308	Streptococcus thermophilus	Bacteria	445	0.229198	0.0473765	0.781804
D001327	species	731	Histophilus somni	Bacteria	4	0.0810076	0.0443528	0.10747
D001327	species	39496	Eubacterium ventriosum	Bacteria	419	0.135078	0.0433088	0.333982
D001327	species	33035	Blautia producta	Bacteria	384	0.0804388	0.0431626	0.141055
D001327	species	386879	Lactobacillus faeni	Bacteria	6	0.0676941	0.0423668	0.0737545
D001327	species	39483	Faecalitalea cylindroides	Bacteria	120	0.115768	0.0422838	0.170695
D001327	species	46204	Actinocorallia aurantiaca	Bacteria	2	0.0420895	0.0420895	0.041193
D001327	species	360056	Schlesneria paludicola	Bacteria	2	0.041105	0.041105	0.0573432
D001327	species	2098	Mycoplasma hominis	Bacteria	2	0.0389617	0.0389617	0.0492149
D001327	species	1264	Ruminococcus albus	Bacteria	383	0.436445	0.03885	1.24251
D001327	species	1750	Propionibacterium propionicum	Bacteria	2	0.0376015	0.0376015	0.04937
D001327	species	519424	Bacillus trypoxylicola	Bacteria	1	0.037234	0.037234
D001327	species	39490	Eubacterium ramulus	Bacteria	331	0.0862259	0.0369167	0.157956
D001327	species	53437	Nocardiopsis alba	Bacteria	3	0.0415022	0.0366066	0.0412862
D001327	species	1519494	Nocardiopsis sp. NRRL B-16309	Bacteria	1	0.0366066	0.0366066
D001327	species	375749	Synergistes sp. RMA 16290	Bacteria	1	0.0363958	0.0363958
D001327	species	40519	Ruminococcus callidus	Bacteria	343	0.222203	0.0360138	0.43265
D001327	species	40518	Ruminococcus bromii	Bacteria	406	0.149363	0.0353188	0.446342
D001327	species	236814	Chryseobacterium formosense	Bacteria	2	0.0348099	0.0348099	0.0225534
D001327	species	47884	Pseudomonas taetrolens	Bacteria	74	0.19279	0.0346935	0.510293
D001327	species	183417	Proteus hauseri	Bacteria	28	0.416967	0.0341627	0.808928
D001327	species	143393	[Eubacterium] sulci	Bacteria	374	0.194229	0.0340464	0.536015
D001327	species	344881	Flavobacterium soli	Bacteria	4	0.0382812	0.0339358	0.042236
D001327	species	1520671	Flavobacterium maris	Bacteria	1	0.0335946	0.0335946
D001327	species	46228	Ruminococcus lactaris	Bacteria	334	0.0796576	0.0328955	0.163912
D001327	species	121428	Sphingobium xenophagum	Bacteria	20	0.0582866	0.0325373	0.0747668
D001327	species	60912	Pseudonocardia sp.	Bacteria	1	0.0324059	0.0324059
D001327	species	490979	Rubellimicrobium aerolatum	Bacteria	1	0.0324059	0.0324059
D001327	species	481366	Limnobacter litoralis	Bacteria	1	0.03205	0.03205
D001327	species	1406512	Candidatus Methanomassiliicoccus intestinalis	Archaea	8	0.0444733	0.0318013	0.0438496
D001327	species	410	Methylobacterium organophilum	Bacteria	1	0.0317259	0.0317259
D001327	species	626937	Christensenella minuta	Bacteria	388	0.180991	0.031336	0.647072
D001327	species	1685	Bifidobacterium breve	Bacteria	276	0.215316	0.0311555	0.6868
D001327	species	84377	Brachyspira intermedia	Bacteria	1	0.0309598	0.0309598
D001327	species	36847	[Clostridium] neopropionicum	Bacteria	399	0.101316	0.0305064	0.241647
D001327	species	52787	Anaerofilum pentosovorans	Bacteria	433	0.205342	0.0302167	0.578763
D001327	species	34078	Scytonema hofmannii	Bacteria	1	0.0301314	0.0301314
D001327	species	84026	[Clostridium] methylpentosum	Bacteria	426	0.0651442	0.0298119	0.130628
D001327	species	29370	[Clostridium] sphenoides	Bacteria	378	0.0847587	0.0297654	0.238705
D001327	species	373668	Chryseobacterium ureilyticum	Bacteria	1	0.0296884	0.0296884
D001327	species	47498	Pedomicrobium manganicum	Bacteria	2	0.0289342	0.0289342	0.0315961
D001327	species	562	Escherichia coli	Bacteria	297	0.0570872	0.0285609	0.072164
D001327	species	207340	Roseomonas mucosa	Bacteria	3	0.0253788	0.0283393	0.00746048
D001327	species	153493	Conchiformibius steedae	Bacteria	1	0.0279955	0.0279955
D001327	species	1265	Ruminococcus flavefaciens	Bacteria	376	0.192361	0.0279361	0.400756
D001327	species	371601	Bacteroides xylanisolvens	Bacteria	455	0.0481424	0.0275799	0.0541874
D001327	species	147645	Paracoccus yeei	Bacteria	11	0.0733168	0.0273913	0.134268
D001327	species	169960	Arthrobacter gandavensis	Bacteria	5	0.0283569	0.0272176	0.0219126
D001327	species	108007	Thermanaerovibrio velox	Bacteria	1	0.0272176	0.0272176
D001327	species	61171	Holdemania filiformis	Bacteria	408	0.0441851	0.0271191	0.0555127
D001327	species	1680	Bifidobacterium adolescentis	Bacteria	286	0.193075	0.02559	0.636081
D001327	species	406	Methylobacillus glycogenes	Bacteria	2	0.0249233	0.0249233	0.014135
D001327	species	32013	Comamonas terrigena	Bacteria	8	0.525591	0.0247738	1.09608
D001327	species	216816	Bifidobacterium longum	Bacteria	388	0.240636	0.0239055	0.863975
D001327	species	251535	Candidatus Blochmannia vafer	Bacteria	27	0.0410214	0.0238692	0.063796
D001327	species	1460640	Bacillus sp. JCM 19046	Bacteria	1	0.0235494	0.0235494
D001327	species	1006	Marivirga tractuosa	Bacteria	36	0.0369059	0.0233016	0.0520236
D001327	species	288965	[Clostridium] clariflavum	Bacteria	402	0.0650584	0.0230644	0.122094
D001327	species	166486	Roseburia intestinalis	Bacteria	384	0.122598	0.0229003	0.273331
D001327	species	53441	Nocardiopsis lucentensis	Bacteria	1	0.0228791	0.0228791
D001327	species	876	Desulfovibrio desulfuricans	Bacteria	351	0.0372797	0.0228378	0.0618831
D001327	species	171398	Paenibacillus sp. DSM 1352	Bacteria	12	0.0463197	0.0227313	0.0590115
D001327	species	137732	Granulicatella elegans	Bacteria	122	0.176666	0.0226639	0.452531
D001327	species	1113770	Pedobacter sp. NBRC 101363	Bacteria	1	0.0226347	0.0226347
D001327	species	502558	Eggerthella sp. YY7918	Bacteria	157	0.0425663	0.0224706	0.0592484
D001327	species	38311	Rhodococcus marinonascens	Bacteria	2	0.0222551	0.0222551	0.02882
D001327	species	78345	Bifidobacterium merycicum	Bacteria	53	0.160781	0.0222142	0.458432
D001327	species	39441	Methanobrevibacter arboriphilus	Archaea	3	0.0794843	0.0221867	0.115693
D001327	species	817	Bacteroides fragilis	Bacteria	424	0.713326	0.0220663	3.2291
D001327	species	946677	Flavobacterium chilense	Bacteria	1	0.0219756	0.0219756
D001327	species	67267	Streptomyces alboflavus	Bacteria	1	0.0217817	0.0217817
D001327	species	88688	Caulobacter segnis	Bacteria	9	0.0436259	0.02118	0.058265
D001327	species	372463	Oceanobacillus profundus	Bacteria	4	0.0296121	0.0211329	0.034591
D001327	species	645466	Anaerostipes butyraticus	Bacteria	309	0.0422269	0.0211253	0.0854783
D001327	species	234908	Sutterella stercoricanis	Bacteria	37	0.0635804	0.0211018	0.114206
D001327	species	28026	Bifidobacterium pseudocatenulatum	Bacteria	184	0.456713	0.0207596	2.29683
D001327	species	106649	Acinetobacter guillouiae	Bacteria	4	0.0183125	0.020683	0.00869361
D001327	species	28450	Burkholderia pseudomallei	Bacteria	2	0.0204192	0.0204192	0.021741
D001327	species	40682	Sphingomonas mali	Bacteria	2	0.0200602	0.0200602	0.0267933
D001327	species	37636	Thermus scotoductus	Bacteria	1	0.0199581	0.0199581
D001327	species	1735	Holdemanella biformis	Bacteria	171	0.297204	0.0197405	1.02801
D001327	species	341225	[Clostridium] saccharogumia	Bacteria	385	0.0418655	0.0195078	0.0859333
D001327	species	38288	Corynebacterium genitalium	Bacteria	25	0.0850319	0.0193971	0.199954
D001327	species	53363	Brevibacterium mcbrellneri	Bacteria	6	0.176126	0.019238	0.393925
D001327	species	349096	Pectinatus haikarae	Bacteria	26	0.235492	0.0189502	0.499053
D001327	species	407019	Sphingomonas astaxanthinifaciens	Bacteria	10	0.0287785	0.0189015	0.0301582
D001327	species	198	Campylobacter hyointestinalis	Bacteria	3	0.0467192	0.0188929	0.0544901
D001327	species	1775536	Variovorax sp. JCM 10066	Bacteria	3	0.016166	0.0188929	0.0112193
D001327	species	1161942	Ruminococcus champanellensis	Bacteria	335	0.177386	0.0188626	0.676729
D001327	species	28111	Bacteroides eggerthii	Bacteria	383	0.435523	0.0188614	1.21725
D001327	species	729	Haemophilus parainfluenzae	Bacteria	333	0.360389	0.0188395	1.71758
D001327	species	1547	Erysipelatoclostridium ramosum	Bacteria	253	0.0756069	0.0187313	0.140687
D001327	species	165179	Prevotella copri	Bacteria	423	1.51394	0.0184797	6.16862
D001327	species	29375	[Clostridium] xylanolyticum	Bacteria	353	0.074303	0.0184563	0.233999
D001327	species	1658	Actinomyces bovis	Bacteria	6	0.0193525	0.018278	0.0155154
D001327	species	28128	Prevotella corporis	Bacteria	125	0.350728	0.0182765	1.88626
D001327	species	360807	Roseburia inulinivorans	Bacteria	78	0.0801501	0.0181282	0.12177
D001327	species	536018	Mesorhizobium australicum	Bacteria	1	0.0180788	0.0180788
D001327	species	381706	Oceanobacillus chironomi	Bacteria	6	0.0443822	0.0180591	0.0451768
D001327	species	105841	Anaerostipes caccae	Bacteria	328	0.0416312	0.0177947	0.0825745
D001327	species	89768	Methylobacterium sp. MBIC4305	Bacteria	2	0.0177443	0.0177443	0.0197729
D001327	species	33039	[Ruminococcus] torques	Bacteria	345	0.0501865	0.0176929	0.131635
D001327	species	265291	Comamonas badia	Bacteria	2	0.0176757	0.0176757	0.0236429
D001327	species	395922	Coraliomargarita akajimensis	Bacteria	60	0.0527799	0.0176538	0.0661463
D001327	species	52271	Anabaena sp. CA = ATCC 33047	Bacteria	1	0.01708	0.01708
D001327	species	529703	Adhaeribacter terreus	Bacteria	5	0.0239077	0.0170536	0.0231806
D001327	species	204038	Dickeya dadantii	Bacteria	63	0.0185318	0.0170355	0.0129569
D001327	species	1532	Blautia coccoides	Bacteria	360	0.0676064	0.017032	0.141199
D001327	species	84112	Eggerthella lenta	Bacteria	335	0.0479172	0.016949	0.0725686
D001327	species	79880	Bacillus clausii	Bacteria	45	0.0470966	0.0168805	0.0693405
D001327	species	163011	Pseudomonas lini	Bacteria	6	0.0191467	0.0166424	0.0149159
D001327	species	31943	Brevibacterium iodinum	Bacteria	3	0.0125225	0.0165899	0.0100659
D001327	species	363953	Chelatococcus sambhunathii	Bacteria	1	0.0165899	0.0165899
D001327	species	33043	Coprococcus eutactus	Bacteria	360	0.342044	0.0165682	1.06565
D001327	species	28037	Streptococcus mitis	Bacteria	395	0.191506	0.0165183	1.00308
D001327	species	105229	Bacillus fumarioli	Bacteria	17	0.131722	0.0164348	0.265122
D001327	species	1671366	Ruminococcus sp. DSM 100440	Bacteria	202	0.0926767	0.0162103	0.246021
D001327	species	255723	Slackia faecicanis	Bacteria	35	0.0657937	0.0161193	0.121321
D001327	species	1007105	Pusillimonas sp. T7-7	Bacteria	2	0.0160934	0.0160934	0.0179411
D001327	species	33038	[Ruminococcus] gnavus	Bacteria	407	0.102744	0.0160798	0.335083
D001327	species	328812	Parabacteroides goldsteinii	Bacteria	298	0.264496	0.0158928	0.966621
D001327	species	261934	Pleomorphomonas oryzae	Bacteria	1	0.0157859	0.0157859
D001327	species	47497	Pedomicrobium ferrugineum	Bacteria	1	0.0157772	0.0157772
D001327	species	1755607	Bacteroides sp. MC_16	Bacteria	269	0.0274689	0.0157178	0.0366034
D001327	species	1303	Streptococcus oralis	Bacteria	357	0.163184	0.0157085	0.909584
D001327	species	214858	Bacteroides sp. DSM 12148	Bacteria	41	0.0642129	0.0156546	0.119683
D001327	species	370622	Aureimonas altamirensis	Bacteria	4	0.0137732	0.0155496	0.00925455
D001327	species	1559	Clostridium tertium	Bacteria	319	0.062959	0.0155408	0.265594
D001327	species	2741	Peptococcus niger	Bacteria	89	0.0341795	0.0155093	0.0447608
D001327	species	626933	Odoribacter laneus	Bacteria	41	0.551964	0.0155063	2.05057
D001327	species	69710	Treponema vincentii	Bacteria	3	0.0192438	0.0155034	0.0170027
D001327	species	839	Prevotella ruminicola	Bacteria	387	0.035165	0.0154919	0.0970007
D001327	species	204934	Roseomonas genomospecies 5	Bacteria	1	0.0154623	0.0154623
D001327	species	415229	Pseudoxanthomonas spadix	Bacteria	1	0.0154623	0.0154623
D001327	species	291645	Bacteroides nordii	Bacteria	392	0.115219	0.015448	0.392065
D001327	species	100884	Coprobacillus cateniformis	Bacteria	264	0.261848	0.0154341	0.911522
D001327	species	1371	Marinococcus halophilus	Bacteria	1	0.0153976	0.0153976
D001327	species	29347	[Clostridium] scindens	Bacteria	194	0.0978483	0.0153668	0.180826
D001327	species	331648	Nonlabens spongiae	Bacteria	1	0.0153521	0.0153521
D001327	species	84109	Slackia exigua	Bacteria	58	0.034968	0.0153217	0.0433224
D001327	species	1510	[Clostridium] stercorarium	Bacteria	209	0.0989008	0.0151953	0.275504
D001327	species	1629	Weissella viridescens	Bacteria	9	0.0280185	0.0151953	0.0319674
D001327	species	587753	Pseudomonas chlororaphis	Bacteria	68	0.0343765	0.0151374	0.0545691
D001327	species	762210	Bifidobacterium saguini	Bacteria	131	0.0403248	0.0150436	0.0708324
D001327	species	28127	Prevotella buccalis	Bacteria	218	0.0511488	0.0149716	0.139531
D001327	species	1223514	Corynebacterium humireducens	Bacteria	69	0.116375	0.0149157	0.521721
D001327	species	29355	[Clostridium] cellobioparum	Bacteria	159	0.0522521	0.0148765	0.128457
D001327	species	80867	Acidovorax avenae	Bacteria	2	0.0147963	0.0147963	0.0174258
D001327	species	626931	Bacteroides oleiciplenus	Bacteria	270	0.149458	0.0147515	0.543646
D001327	species	36855	Brucella canis	Bacteria	8	0.147084	0.0147505	0.339092
D001327	species	39491	[Eubacterium] rectale	Bacteria	344	0.0730736	0.0147457	0.247971
D001327	species	847	Oxalobacter formigenes	Bacteria	102	0.0215714	0.0146279	0.0213024
D001327	species	160791	Sphingomonas wittichii	Bacteria	2	0.0145838	0.0145838	0.0177263
D001327	species	39778	Veillonella dispar	Bacteria	287	0.382287	0.0144606	2.09354
D001327	species	78342	Bifidobacterium gallicum	Bacteria	232	0.15872	0.0143891	0.830439
D001327	species	306541	Halolactibacillus miurensis	Bacteria	2	0.0143611	0.0143611	0.00363262
D001327	species	432303	Marinobacter guineae	Bacteria	1	0.014339	0.014339
D001327	species	408657	Dyadobacter koreensis	Bacteria	2	0.0143124	0.0143124	0.016385
D001327	species	29466	Veillonella parvula	Bacteria	281	0.142652	0.0142985	0.687217
D001327	species	431269	Mycobacterium setense	Bacteria	2	0.0142356	0.0142356	0.0142519
D001327	species	57706	Citrobacter braakii	Bacteria	82	0.033861	0.0140576	0.0570701
D001327	species	437898	Sutterella parvirubra	Bacteria	187	0.120329	0.0140394	0.309732
D001327	species	106588	Pseudoflavonifractor capillosus	Bacteria	278	0.0271205	0.0140367	0.0434491
D001327	species	1291540	Candidatus Methanomethylophilus alvus	Archaea	6	0.0566104	0.0140269	0.0844313
D001327	species	79883	Bacillus horikoshii	Bacteria	22	0.0471716	0.0139906	0.0708891
D001327	species	28025	Bifidobacterium animalis	Bacteria	154	0.0597157	0.0136159	0.198207
D001327	species	76978	Novosphingobium rosa	Bacteria	1	0.0134053	0.0134053
D001327	species	387661	Parabacteroides johnsonii	Bacteria	275	0.355218	0.0133612	0.816265
D001327	species	36745	Clostridium saccharoperbutylacetonicum	Bacteria	251	0.0552635	0.0132908	0.212321
D001327	species	31971	[Eubacterium] dolichum	Bacteria	120	0.0628027	0.0132666	0.201562
D001327	species	64002	Nevskia ramosa	Bacteria	4	0.0156797	0.0131982	0.0150665
D001327	species	454154	Paraprevotella clara	Bacteria	272	1.09669	0.0131544	2.78474
D001327	species	392409	Sphingomonas jaspsi	Bacteria	7	0.0268003	0.0129492	0.0423888
D001327	species	1070864	Actinophytocola sp. YIM 75635	Bacteria	1	0.0129492	0.0129492
D001327	species	301	Pseudomonas oleovorans	Bacteria	28	0.160334	0.0128745	0.572933
D001327	species	1522	[Clostridium] innocuum	Bacteria	247	0.048689	0.0127698	0.175373
D001327	species	1571	Sporosarcina ureae	Bacteria	51	0.0634122	0.0127665	0.177821
D001327	species	134534	Acinetobacter gyllenbergii	Bacteria	10	0.0498358	0.0127427	0.0671364
D001327	species	539	Eikenella corrodens	Bacteria	16	0.0264571	0.0126955	0.0265451
D001327	species	413501	Cronobacter muytjensii	Bacteria	2	0.0126466	0.0126466	0.00435447
D001327	species	219301	Brachybacterium muris	Bacteria	2	0.0126223	0.0126223	0.0103182
D001327	species	1113815	Paracoccus sp. NBRC 101723	Bacteria	2	0.0125918	0.0125918	0.00984693
D001327	species	1463840	Streptomyces sp. NRRL F-2305	Bacteria	18	0.0388404	0.0125343	0.06836
D001327	species	90244	Oligella ureolytica	Bacteria	2	0.0124997	0.0124997	0.014929
D001327	species	150055	Streptococcus lutetiensis	Bacteria	1	0.0124875	0.0124875
D001327	species	28901	Salmonella enterica	Bacteria	264	0.49224	0.0124826	4.53409
D001327	species	153151	Geobacillus toebii	Bacteria	31	0.0297171	0.0124792	0.0417502
D001327	species	358742	[Clostridium] aldenense	Bacteria	290	0.0875865	0.0124567	0.21111
D001327	species	346	Xanthomonas citri	Bacteria	1	0.0124425	0.0124425
D001327	species	216940	Spiroplasma lampyridicola	Bacteria	60	0.0538561	0.0123445	0.0925219
D001327	species	291644	Bacteroides salyersiae	Bacteria	201	0.383169	0.0122404	1.19464
D001327	species	680283	Salinimicrobium marinum	Bacteria	2	0.0121934	0.0121934	0.0115294
D001327	species	254408	Solimonas variicoloris	Bacteria	2	0.0121925	0.0121925	0.00578153
D001327	species	115979	Bacillus nealsonii	Bacteria	305	0.0372484	0.0121887	0.117871
D001327	species	284581	Bacillus koreensis	Bacteria	15	0.0237169	0.0121887	0.0423841
D001327	species	147207	Collinsella intestinalis	Bacteria	57	0.038619	0.0121773	0.061891
D001327	species	243924	Pseudomonas lutea	Bacteria	101	0.0783523	0.0121674	0.198464
D001327	species	340095	Thermodesulfovibrio thiophilus	Bacteria	1	0.0121227	0.0121227
D001327	species	80880	Hylemonella gracilis	Bacteria	1	0.0120525	0.0120525
D001327	species	137658	Pseudomonas indica	Bacteria	17	0.0381362	0.0120187	0.0664616
D001327	species	28130	Prevotella disiens	Bacteria	100	0.0702871	0.0120152	0.206742
D001327	species	882211	Pseudomonas deceptionensis	Bacteria	170	1.85808	0.0119676	5.165
D001327	species	412020	Pseudonocardia sp. YIM 45517	Bacteria	1	0.0119651	0.0119651
D001327	species	66866	Streptomyces albofaciens	Bacteria	6	0.0121906	0.0118593	0.0101361
D001327	species	305	Ralstonia solanacearum	Bacteria	11	0.017806	0.0118526	0.0223121
D001327	species	52022	Meiothermus silvanus	Bacteria	1	0.0118255	0.0118255
D001327	species	234835	Brevibacterium antiquum	Bacteria	5	0.105493	0.011792	0.208375
D001327	species	187452	Pediococcus claussenii	Bacteria	17	0.0321605	0.0116394	0.0514917
D001327	species	208596	Carnobacterium sp. 17-4	Bacteria	4	0.011904	0.0116363	0.00976598
D001327	species	1698	Brevibacterium epidermidis	Bacteria	4	0.0174799	0.0116289	0.0202164
D001327	species	126569	Paenibacillus glycanilyticus	Bacteria	8	0.161232	0.0116045	0.310813
D001327	species	572010	Slackia isoflavoniconvertens	Bacteria	15	0.0290258	0.0115628	0.0307553
D001327	species	102862	Proteus penneri	Bacteria	21	0.0473075	0.0115267	0.0690155
D001327	species	386414	Prevotella timonensis	Bacteria	179	0.1184	0.0115141	0.473676
D001327	species	294	Pseudomonas fluorescens	Bacteria	163	0.386904	0.0114936	1.76148
D001327	species	1725	Corynebacterium xerosis	Bacteria	77	0.0709784	0.011354	0.194095
D001327	species	53409	Pseudomonas coronafaciens	Bacteria	21	0.0941015	0.0113292	0.213232
D001327	species	901	Desulfovibrio piger	Bacteria	118	0.172	0.0112818	0.345296
D001327	species	53374	Corynebacterium coyleae	Bacteria	49	0.0661643	0.0112817	0.145085
D001327	species	51669	Tetragenococcus halophilus	Bacteria	22	0.0139437	0.0112669	0.0106803
D001327	species	228576	Bacillus patagoniensis	Bacteria	3	0.0121542	0.0111741	0.0109382
D001327	species	156974	Dysgonomonas gadei	Bacteria	82	0.0155759	0.0111448	0.0306474
D001327	species	195097	Sphingomonas sp. PC5.28	Bacteria	1	0.0111445	0.0111445
D001327	species	384638	[Bacteroides] pectinophilus	Bacteria	56	0.277214	0.0111365	0.497032
D001327	species	284042	Streptomyces violaceorubidus	Bacteria	15	0.105652	0.0109932	0.359945
D001327	species	986	Flavobacterium johnsoniae	Bacteria	5	0.0190869	0.0109878	0.024967
D001327	species	498718	Slackia equolifaciens	Bacteria	4	0.0131132	0.0108714	0.00902189
D001327	species	173959	Brevibacillus invocatus	Bacteria	3	0.0107761	0.0108637	0.00815579
D001327	species	270498	Catabacter hongkongensis	Bacteria	124	0.0640331	0.0108511	0.542685
D001327	species	137591	Weissella cibaria	Bacteria	32	0.0954414	0.0108453	0.173724
D001327	species	40542	Leptotrichia buccalis	Bacteria	31	0.157994	0.010837	0.385889
D001327	species	122355	Pseudomonas psychrophila	Bacteria	245	1.78875	0.0108369	4.9932
D001327	species	676599	Stenotrophomonas panacihumi	Bacteria	2	0.0108248	0.0108248	0.00852515
D001327	species	861	Fusobacterium ulcerans	Bacteria	17	0.157532	0.010803	0.253792
D001327	species	1169913	Vulcaniibacterium thermophilum	Bacteria	1	0.0107823	0.0107823
D001327	species	29354	[Clostridium] celerecrescens	Bacteria	267	0.0357871	0.010755	0.115101
D001327	species	1267	Clostridium ventriculi	Bacteria	211	0.0375197	0.010755	0.0855507
D001327	species	1859290	Corynebacterium sp. YIM 101343	Bacteria	33	0.0238196	0.0107314	0.0475827
D001327	species	28161	Bisgaard Taxon 7	Bacteria	14	0.0168563	0.0106503	0.0192276
D001327	species	1747014	Paenibacillus sp. HBUM179137	Bacteria	1	0.0106502	0.0106502
D001327	species	596085	Prevotella aurantiaca	Bacteria	12	0.168123	0.0106398	0.532618
D001327	species	1957	Streptomyces sclerotialus	Bacteria	2	0.0105997	0.0105997	0.00472229
D001327	species	1504	Clostridium septicum	Bacteria	174	0.101581	0.0105921	0.277809
D001327	species	310300	Bacteroides pyogenes	Bacteria	164	0.0568288	0.0105477	0.14003
D001327	species	216903	Chryseobacterium molle	Bacteria	3	0.00943237	0.0105346	0.0040242
D001327	species	239984	Nocardiopsis ganjiahuensis	Bacteria	3	0.0664533	0.0105092	0.10478
D001327	species	53443	Blautia hydrogenotrophica	Bacteria	171	0.0245153	0.0104397	0.0372479
D001327	species	234828	Corynebacterium caspium	Bacteria	11	0.0269594	0.0104167	0.0402467
D001327	species	151276	Bacteroides coprosuis	Bacteria	310	0.0155362	0.010378	0.0126604
D001327	species	172045	Elizabethkingia miricola	Bacteria	2	0.0103733	0.0103733	0.0128371
D001327	species	43131	Tissierella praeacuta	Bacteria	147	0.0936796	0.0103316	0.371086
D001327	species	1352	Enterococcus faecium	Bacteria	194	0.0434342	0.0103233	0.140023
D001327	species	39488	[Eubacterium] hallii	Bacteria	351	0.0199256	0.0102919	0.0314125
D001327	species	1736	Eubacterium limosum	Bacteria	58	0.0689853	0.0102661	0.140456
D001327	species	46914	Devosia riboflavina	Bacteria	2	0.0102473	0.0102473	0.0110754
D001327	species	37734	Enterococcus casseliflavus	Bacteria	213	0.0435252	0.0102354	0.137144
D001327	species	1715347	Garciella sp. YIM G1-1	Bacteria	39	0.0688718	0.0102354	0.22712
D001327	species	1376	Aerococcus urinae	Bacteria	1	0.0102354	0.0102354
D001327	species	309120	Dialister micraerophilus	Bacteria	161	0.116595	0.0102166	0.53507
D001327	species	1746653	Cellulosimicrobium sp. HBUM179776	Bacteria	8	0.0215379	0.010213	0.026843
D001327	species	53418	Treponema lecithinolyticum	Bacteria	4	0.00886994	0.0101927	0.00424954
D001327	species	1686	Bifidobacterium catenulatum	Bacteria	112	0.150396	0.0101814	0.589577
D001327	species	517011	Stenotrophomonas chelatiphaga	Bacteria	2	0.0101528	0.0101528	0.00928286
D001327	species	332163	Candidatus Solibacter usitatus	Bacteria	35	0.0164392	0.0101367	0.0339177
D001327	species	191295	Alcaligenes sp. VKM B-2263	Bacteria	19	0.0995456	0.0101355	0.213985
D001327	species	745310	Sphingomonas sp. MM-1	Bacteria	5	0.0673106	0.0101355	0.134212
D001327	species	85643	Thauera sp. MZ1T	Bacteria	8	0.0125826	0.0100831	0.0118531
D001327	species	31998	Methylobacterium radiotolerans	Bacteria	35	0.0163709	0.0100739	0.0158107
D001327	species	330943	Kocuria aegyptia	Bacteria	1	0.0100287	0.0100287
D001327	species	483	Neisseria cinerea	Bacteria	87	0.085833	0.0100237	0.380126
D001327	species	1902	Streptomyces coelicolor	Bacteria	7	0.136951	0.0100085	0.334539
D001327	species	171685	Bacillus murimartini	Bacteria	18	0.15355	0.00999603	0.446147
D001327	species	582475	Lysinibacillus xylanilyticus	Bacteria	4	0.010952	0.00999059	0.00988952
D001327	species	83661	Desulfonispora thiosulfatigenes	Bacteria	90	0.0284843	0.00996816	0.0582032
D001327	species	109790	Lactobacillus jensenii	Bacteria	7	0.0117057	0.00994382	0.00878422
D001327	species	36835	[Clostridium] colinum	Bacteria	296	0.0571186	0.00993524	0.142502
D001327	species	1236974	Paenibacillus sp. JCM 10914	Bacteria	2	0.00990916	0.00990916	0.0103694
D001327	species	36874	Porphyromonas cangingivalis	Bacteria	186	0.166844	0.00986434	1.05246
D001327	species	76517	Campylobacter hominis	Bacteria	58	0.112962	0.009821	0.426333
D001327	species	871324	Bacteroides stercorirosoris	Bacteria	304	0.0642869	0.00976233	0.306322
D001327	species	547163	Mycobacterium vulneris	Bacteria	4	0.0335867	0.00973965	0.0517821
D001327	species	317	Pseudomonas syringae	Bacteria	125	0.260203	0.00972526	0.832095
D001327	species	157687	Leptotrichia wadei	Bacteria	27	0.358472	0.00972526	1.16831
D001327	species	88132	Eremococcus coleocola	Bacteria	5	0.0201873	0.00972526	0.0293385
D001327	species	83769	Succinimonas amylolytica	Bacteria	1	0.00966651	0.00966651
D001327	species	1521930	Mesocricetibacter intestinalis	Bacteria	2	0.0096625	0.0096625	0.00653621
D001327	species	1678309	Planktothrix tepida	Bacteria	1	0.00958359	0.00958359
D001327	species	649724	Clostridium sp. ATCC BAA-442	Bacteria	154	0.0169788	0.00957156	0.0214033
D001327	species	931	Thiobacillus thioparus	Bacteria	2	0.00950945	0.00950945	0.0111132
D001327	species	1859291	Corynebacterium sp. YIM 101587	Bacteria	46	0.028436	0.00950807	0.0920245
D001327	species	40543	Sneathia sanguinegens	Bacteria	14	0.0972577	0.00950671	0.272103
D001327	species	33031	Peptoniphilus lacrimalis	Bacteria	173	0.0721783	0.00949487	0.246704
D001327	species	33032	Anaerococcus lactolyticus	Bacteria	101	0.0549047	0.00948902	0.14305
D001327	species	146817	Dendrosporobacter quercicolus	Bacteria	207	0.0291478	0.00942374	0.135519
D001327	species	274	Thermus thermophilus	Bacteria	18	0.013492	0.00940753	0.0161274
D001327	species	851	Fusobacterium nucleatum	Bacteria	144	0.0944232	0.00935743	0.238838
D001327	species	53254	Bosea thiooxidans	Bacteria	8	0.00921098	0.00934075	0.00666315
D001327	species	1463858	Streptomyces sp. NRRL F-5135	Bacteria	2	0.00931423	0.00931423	0.0093564
D001327	species	1827099	Peptoniphilus sp. JCM 8141	Bacteria	153	0.094815	0.00929584	0.386596
D001327	species	285	Comamonas testosteroni	Bacteria	9	0.120306	0.00924385	0.285276
D001327	species	191493	Corynebacterium sphenisci	Bacteria	75	0.0429715	0.00922816	0.102421
D001327	species	78259	Scardovia inopinata	Bacteria	7	0.0245643	0.00919139	0.0463787
D001327	species	367742	Ureibacillus composti	Bacteria	3	0.00922328	0.00918316	0.000248125
D001327	species	35785	Clostridium maximum	Bacteria	317	0.0151948	0.00915192	0.0202395
D001327	species	245837	Nocardiopsis sp. YIM 90039	Bacteria	1	0.00915164	0.00915164
D001327	species	470823	Promicromonospora sp. YIM C656	Bacteria	1	0.00915164	0.00915164
D001327	species	1820336	Colwellia sediminilitoris	Bacteria	1	0.00915164	0.00915164
D001327	species	264697	Bacillus muralis	Bacteria	19	0.0574846	0.00912076	0.135954
D001327	species	52226	Mitsuokella multacida	Bacteria	83	0.0190555	0.0090905	0.0483264
D001327	species	303	Pseudomonas putida	Bacteria	73	0.0259358	0.0090905	0.038702
D001327	species	290053	Bacteroides helcogenes	Bacteria	325	0.0138067	0.00907716	0.0136429
D001327	species	310298	Bacteroides coprocola	Bacteria	359	0.476534	0.00906413	2.19607
D001327	species	1670	Arthrobacter citreus	Bacteria	86	0.031326	0.00905248	0.0545138
D001327	species	1844653	Lysinibacillus sp. VKM B-713	Bacteria	9	0.00882661	0.00903941	0.00632474
D001327	species	191579	Fluviicola taffensis	Bacteria	24	0.0287413	0.0090345	0.0422174
D001327	species	35517	[Eubacterium] brachy	Bacteria	258	0.0148936	0.00903199	0.0192537
D001327	species	2141	Spiroplasma ixodetis	Bacteria	2	0.00902865	0.00902865	0.00791726
D001327	species	421767	Bacillus butanolivorans	Bacteria	52	0.0255011	0.00900457	0.0353282
D001327	species	35760	Bifidobacterium choerinum	Bacteria	170	0.0215377	0.00898986	0.0308199
D001327	species	471189	Gordonibacter pamelaeae	Bacteria	214	0.0155557	0.00896807	0.0207071
D001327	species	48256	[Clostridium] hungatei	Bacteria	44	0.0346576	0.00895654	0.0877481
D001327	species	47880	Pseudomonas fulva	Bacteria	108	0.12446	0.00894363	0.56959
D001327	species	1755629	Victivallis sp. MC_44	Bacteria	113	0.0529095	0.00893203	0.158522
D001327	species	78343	Bifidobacterium boum	Bacteria	109	0.0175849	0.00893037	0.0278188
D001327	species	633417	Aeromonas taiwanensis	Bacteria	17	0.024786	0.0089116	0.0415528
D001327	species	301302	Roseburia faecis	Bacteria	53	0.0243575	0.00888415	0.0501914
D001327	species	184870	Varibaculum cambriense	Bacteria	107	0.0297322	0.00886918	0.0794801
D001327	species	195253	Synechococcus sp. PCC 6312	Bacteria	1	0.00885857	0.00885857
D001327	species	574375	Bacillus gaemokensis	Bacteria	189	0.0410441	0.00876271	0.116995
D001327	species	496866	Thermoanaerobacter pseudethanolicus	Bacteria	5	0.0112707	0.008726	0.0132611
D001327	species	745368	Gemmiger formicilis	Bacteria	64	0.0159141	0.00870031	0.0175145
D001327	species	38986	Acholeplasma palmae	Bacteria	50	0.327336	0.00869797	0.8184
D001327	species	1121830	Fodinicurvata fenggangensis	Bacteria	24	0.178852	0.00866967	0.507124
D001327	species	281920	Porphyromonas uenonis	Bacteria	111	0.0445396	0.00864827	0.162916
D001327	species	202955	Acinetobacter tjernbergiae	Bacteria	30	0.0549661	0.00863567	0.112304
D001327	species	1124188	Flavobacterium fontis	Bacteria	43	0.013538	0.00863334	0.0138745
D001327	species	84022	Clostridium aceticum	Bacteria	29	0.0416389	0.00862311	0.123717
D001327	species	1452	Bacillus atrophaeus	Bacteria	2	0.00858357	0.00858357	0.00615342
D001327	species	86668	Bacillus niacini	Bacteria	4	0.00915351	0.008557	0.00487814
D001327	species	1229909	Candidatus Nitrosopumilus sp. AR2	Archaea	5	0.0599114	0.00852678	0.0801369
D001327	species	1113602	Ochrobactrum sp. NBRC 12952	Bacteria	5	0.0310898	0.00851774	0.0544543
D001327	species	38289	Corynebacterium jeikeium	Bacteria	25	0.0302842	0.00851426	0.0885144
D001327	species	82801	Desemzia incerta	Bacteria	2	0.00842865	0.00842865	0.00334087
D001327	species	489758	Hymenobacter deserti	Bacteria	1	0.00842365	0.00842365
D001327	species	28123	Porphyromonas asaccharolytica	Bacteria	100	0.0432929	0.00842273	0.150894
D001327	species	1795	Mycobacterium neoaurum	Bacteria	6	0.0104562	0.00838123	0.0109989
D001327	species	79882	Bacillus halmapalus	Bacteria	37	0.037618	0.00838059	0.0884126
D001327	species	1476	Sporosarcina psychrophila	Bacteria	34	0.0628409	0.00837045	0.141846
D001327	species	285558	Streptomyces carpaticus	Bacteria	2	0.00834504	0.00834504	0.010727
D001327	species	1123067	Rubellimicrobium mesophilum	Bacteria	2	0.00833752	0.00833752	0.00784985
D001327	species	1550	Clostridium subterminale	Bacteria	3	0.0358996	0.00833033	0.052463
D001327	species	376804	Bacteroides barnesiae	Bacteria	290	0.117311	0.00831995	0.924625
D001327	species	39950	Dialister pneumosintes	Bacteria	68	0.0422679	0.00829286	0.158097
D001327	species	287	Pseudomonas aeruginosa	Bacteria	201	1.79829	0.00828912	6.44717
D001327	species	1358	Lactococcus lactis	Bacteria	153	0.0366029	0.00827952	0.100837
D001327	species	885581	Desulfosporosinus acidiphilus	Bacteria	108	0.0139453	0.0082253	0.0173954
D001327	species	28135	Prevotella oris	Bacteria	230	0.0371574	0.0082232	0.0797382
D001327	species	33964	Leuconostoc citreum	Bacteria	36	0.0265987	0.00821222	0.0483006
D001327	species	1506	Clostridium sp.	Bacteria	152	0.0197633	0.00818955	0.0314341
D001327	species	47879	Pseudomonas corrugata	Bacteria	46	0.0181935	0.0081807	0.0224044
D001327	species	36834	Clostridium celatum	Bacteria	105	0.0645453	0.00816526	0.136101
D001327	species	33069	Pseudomonas viridiflava	Bacteria	161	0.627117	0.00815661	3.85341
D001327	species	356829	Bifidobacterium tsurumiense	Bacteria	128	0.0330135	0.0081566	0.0971456
D001327	species	310297	Bacteroides plebeius	Bacteria	268	0.527638	0.00815618	2.3949
D001327	species	67294	Streptomyces filamentosus	Bacteria	1	0.00813835	0.00813835
D001327	species	1260	Finegoldia magna	Bacteria	203	0.0828931	0.00812766	0.306191
D001327	species	585	Proteus vulgaris	Bacteria	45	0.954805	0.00812579	3.34548
D001327	species	216947	Spiroplasma velocicrescens	Bacteria	40	0.149289	0.00811449	0.414367
D001327	species	134984	Nocardia fluminea	Bacteria	1	0.00810438	0.00810438
D001327	species	1507	Clostridium sp. ATCC 29733	Bacteria	207	0.0137659	0.0081034	0.015048
D001327	species	1492	Clostridium butyricum	Bacteria	97	0.0663503	0.00809411	0.166498
D001327	species	43675	Rothia mucilaginosa	Bacteria	197	0.415463	0.00805964	2.44313
D001327	species	67269	Streptomyces alboviridis	Bacteria	10	0.0318197	0.00805273	0.0486441
D001327	species	650643	Alistipes sp. RMA 9912	Bacteria	170	0.0519158	0.00803491	0.471506
D001327	species	36854	Desulfitobacterium dehalogenans	Bacteria	88	0.0129465	0.0080248	0.0119632
D001327	species	671267	Bacteroides sartorii	Bacteria	285	0.0559406	0.0080125	0.311229
D001327	species	59843	Paenibacillus glucanolyticus	Bacteria	8	0.0161073	0.00800937	0.0158286
D001327	species	29385	Staphylococcus saprophyticus	Bacteria	58	0.0353248	0.00800581	0.0667165
D001327	species	521157	Weissella sp. KLDS 7.0701	Bacteria	24	0.0209264	0.00799301	0.0339225
D001327	species	290335	Tetragenococcus koreensis	Bacteria	4	0.0114473	0.00798481	0.00934971
D001327	species	290588	Bacillus oshimensis	Bacteria	59	0.166317	0.00796511	0.78824
D001327	species	70775	Pseudomonas plecoglossicida	Bacteria	71	0.0918159	0.0079564	0.603253
D001327	species	1495	Clostridium cylindrosporum	Bacteria	73	0.0126512	0.00795387	0.0127262
D001327	species	508460	Cloacibacillus evryensis	Bacteria	45	0.0296978	0.00793147	0.05357
D001327	species	470802	Micrococcus sp. YIM C694	Bacteria	1	0.00793147	0.00793147
D001327	species	456493	Saccharibacillus sacchari	Bacteria	6	0.0518936	0.00781807	0.0876068
D001327	species	28129	Prevotella denticola	Bacteria	171	0.0409851	0.00780118	0.0899308
D001327	species	648794	Aeromonas rivuli	Bacteria	3	0.00734528	0.00775885	0.00180892
D001327	species	29552	Acholeplasma axanthum	Bacteria	122	0.13182	0.00775459	0.287708
D001327	species	53442	Eubacterium callanderi	Bacteria	14	0.0119654	0.00774781	0.00957962
D001327	species	114527	Mogibacterium diversum	Bacteria	45	0.0153954	0.00774114	0.0226477
D001327	species	157228	Jeotgalicoccus psychrophilus	Bacteria	8	0.0155757	0.00773095	0.0178287
D001327	species	425341	Ochrobactrum sp. CCBAU 10752	Bacteria	3	0.0105792	0.00773076	0.0100319
D001327	species	301092	Marinococcus halotolerans	Bacteria	1	0.00769882	0.00769882
D001327	species	126385	Providencia alcalifaciens	Bacteria	4	0.0158337	0.00767964	0.0203811
D001327	species	288769	Tepidimonas arfidensis	Bacteria	1	0.00766151	0.00766151
D001327	species	29435	Pseudomonas flavescens	Bacteria	42	0.0109438	0.00765962	0.01109
D001327	species	55085	Streptococcus thoraltensis	Bacteria	1	0.00765521	0.00765521
D001327	species	184072	Cosenzaea myxofaciens	Bacteria	2	0.00765312	0.00765312	0.00407658
D001327	species	1472	Paenibacillus pabuli	Bacteria	23	0.0392214	0.00759359	0.110501
D001327	species	29524	Porphyromonas circumdentaria	Bacteria	70	0.024027	0.00758053	0.0560768
D001327	species	179636	Alicycliphilus denitrificans	Bacteria	2	0.0075756	0.0075756	0.00483322
D001327	species	33033	Parvimonas micra	Bacteria	43	0.0509032	0.0075475	0.100898
D001327	species	1710	Cellulosimicrobium cellulans	Bacteria	6	0.0172828	0.00754635	0.0225373
D001327	species	40215	Acinetobacter junii	Bacteria	40	0.385089	0.00754567	1.95138
D001327	species	1545044	Paracoccus sanguinis	Bacteria	1	0.00754489	0.00754489
D001327	species	37372	Helicobacter bilis	Bacteria	2	0.00754471	0.00754471	0.00353382
D001327	species	881	Desulfovibrio vulgaris	Bacteria	207	0.0191507	0.00754262	0.0420451
D001327	species	225762	Nocardiopsis alkaliphila	Bacteria	4	0.0293687	0.00754251	0.0478134
D001327	species	376815	Variovorax soli	Bacteria	2	0.00751571	0.00751571	0.00394918
D001327	species	158	Treponema denticola	Bacteria	10	0.0186702	0.00751555	0.0272299
D001327	species	1539	Clostridium malenominatum	Bacteria	69	0.0217432	0.00748727	0.0304239
D001327	species	54005	Peptoniphilus harei	Bacteria	35	0.0263835	0.00744768	0.0492932
D001327	species	33029	Anaerococcus hydrogenalis	Bacteria	127	0.0513314	0.00743826	0.129967
D001327	species	1521	[Clostridium] cellulolyticum	Bacteria	22	0.0515665	0.0074273	0.0826726
D001327	species	38302	Corynebacterium mycetoides	Bacteria	6	0.0283646	0.00738792	0.0455086
D001327	species	1307	Streptococcus suis	Bacteria	257	0.058673	0.00738334	0.315116
D001327	species	329	Ralstonia pickettii	Bacteria	10	0.00945385	0.00736692	0.0075811
D001327	species	158787	Bifidobacterium scardovii	Bacteria	101	0.0392147	0.00735943	0.128325
D001327	species	948756	Paenibacillus macquariensis	Bacteria	8	0.0531207	0.00735487	0.0743203
D001327	species	68270	Streptomyces spectabilis	Bacteria	1	0.00732883	0.00732883
D001327	species	33018	Sporolactobacillus laevolacticus	Bacteria	2	0.0073128	0.0073128	0.00368109
D001327	species	1737	[Eubacterium] tenue	Bacteria	6	0.0100385	0.00729795	0.00983173
D001327	species	1381080	Idiomarina woesei	Bacteria	24	0.00934136	0.00729273	0.00775152
D001327	species	48467	Prosthecobacter debontii	Bacteria	100	0.0185991	0.00726259	0.0512427
D001327	species	1463861	Streptomyces sp. NRRL F-525	Bacteria	1	0.00726058	0.00726058
D001327	species	32016	Desulfovibrio oxamicus	Bacteria	43	0.0246301	0.0072304	0.0583931
D001327	species	1755610	Alistipes sp. MC_19	Bacteria	91	0.0851872	0.00722352	0.226546
D001327	species	47715	Lactobacillus rhamnosus	Bacteria	68	0.0484382	0.00722009	0.123146
D001327	species	905	Acidaminococcus fermentans	Bacteria	140	0.114975	0.00721144	0.289614
D001327	species	68910	Deinococcus murrayi	Bacteria	1	0.00720825	0.00720825
D001327	species	61435	Dehalococcoides mccartyi	Bacteria	296	0.0120288	0.0071933	0.0166943
D001327	species	732242	Bacteroides paurosaccharolyticus	Bacteria	292	0.0123821	0.00718096	0.0171854
D001327	species	209458	Bacillus arbutinivorans	Bacteria	11	0.0100029	0.00717772	0.00724663
D001327	species	90730	Desulfosarcina cetonica	Bacteria	209	0.00972076	0.0071736	0.00737313
D001327	species	135735	Bacillus endophyticus	Bacteria	9	0.0147684	0.00716949	0.0170221
D001327	species	28262	Thermodesulfovibrio yellowstonii	Bacteria	3	0.00666411	0.00716949	0.00241059
D001327	species	168276	Rhodococcus tukisamuensis	Bacteria	1	0.00716949	0.00716949
D001327	species	169438	Saccharospirillum impatiens	Bacteria	1	0.00716949	0.00716949
D001327	species	1113728	Alcanivorax sp. NBRC 101098	Bacteria	1	0.00716949	0.00716949
D001327	species	131112	Arcanobacterium phocae	Bacteria	5	0.0100151	0.00715427	0.0109762
D001327	species	1597	Lactobacillus paracasei	Bacteria	88	0.117299	0.00714384	0.449713
D001327	species	51664	Lactobacillus dextrinicus	Bacteria	30	0.0188604	0.0071256	0.0303777
D001327	species	1401	Paenibacillus lautus	Bacteria	20	0.0151965	0.00712048	0.0276937
D001327	species	94254	Dyadobacter fermentans	Bacteria	2	0.00711594	0.00711594	0.00214514
D001327	species	174922	Treponema refringens	Bacteria	2	0.00708375	0.00708375	0.00298065
D001327	species	574930	Parabacteroides gordonii	Bacteria	152	0.0390718	0.00706924	0.131292
D001327	species	87650	Facklamia sourekii	Bacteria	4	0.0394989	0.00704568	0.0693976
D001327	species	1681	Bifidobacterium bifidum	Bacteria	77	0.037207	0.00704176	0.0724323
D001327	species	33034	Anaerococcus prevotii	Bacteria	152	0.0459355	0.00703498	0.136126
D001327	species	169292	Corynebacterium aurimucosum	Bacteria	20	0.0176499	0.00703226	0.0388919
D001327	species	1463908	Streptomyces sp. NRRL S-455	Bacteria	4	0.00870328	0.00702127	0.0051019
D001327	species	1122204	Marinococcus luteus	Bacteria	2	0.00700995	0.00700995	0.00641805
D001327	species	412861	Paenibacillus humicus	Bacteria	4	0.00587685	0.00699173	0.00354324
D001327	species	189381	Bacillus marisflavi	Bacteria	49	0.0245812	0.00697577	0.0911896
D001327	species	1280	Staphylococcus aureus	Bacteria	211	0.15704	0.00696718	1.32597
D001327	species	449659	Lactobacillus pobuzihii	Bacteria	9	0.0077601	0.00696718	0.00621654
D001327	species	33072	Gloeobacter violaceus	Bacteria	1	0.00696718	0.00696718
D001327	species	118323	Oscillatoria acuminata	Bacteria	1	0.00696718	0.00696718
D001327	species	1113589	Collimonas sp. NBRC 3740	Bacteria	1	0.00696718	0.00696718
D001327	species	860	Fusobacterium periodonticum	Bacteria	75	0.352857	0.00695822	1.37664
D001327	species	341220	Lactonifactor longoviformis	Bacteria	146	0.0127027	0.00695207	0.0252934
D001327	species	237258	Cloacibacterium normanense	Bacteria	78	0.0574611	0.00694374	0.153401
D001327	species	1487956	Corynebacterium sp. ATCC 6931	Bacteria	66	0.0259282	0.00693816	0.0515328
D001327	species	185300	Paludibacter propionicigenes	Bacteria	275	0.0111042	0.00689354	0.0169739
D001327	species	308892	Bacillus boroniphilus	Bacteria	35	0.0159263	0.00689354	0.0266254
D001327	species	123820	[Actinobacillus] rossii	Bacteria	5	0.00604219	0.00689354	0.00172051
D001327	species	1582	Lactobacillus casei	Bacteria	146	0.238267	0.00688352	1.26826
D001327	species	39482	[Eubacterium] contortum	Bacteria	203	0.0450934	0.00687829	0.273203
D001327	species	1144661	Acinetobacter sp. CIP 101934	Bacteria	4	0.00893313	0.00687236	0.00783481
D001327	species	392838	Bacteroides propionicifaciens	Bacteria	227	0.00897734	0.0068613	0.00714699
D001327	species	1121298	Clostridium amylolyticum	Bacteria	121	0.024159	0.00686059	0.0637436
D001327	species	257984	Glutamicibacter mysorens	Bacteria	3	0.0128076	0.00684697	0.0118074
D001327	species	350894	Flavobacterium suncheonense	Bacteria	4	0.0598833	0.00684665	0.108866
D001327	species	571255	Ochrobactrum thiophenivorans	Bacteria	7	0.0539512	0.00683896	0.0845117
D001327	species	1544	[Clostridium] oroticum	Bacteria	65	0.0193196	0.006832	0.0350808
D001327	species	82654	Pseudanabaena sp. PCC 7367	Bacteria	1	0.006832	0.006832
D001327	species	557555	Cohnella xylanilytica	Bacteria	1	0.00681106	0.00681106
D001327	species	43263	Pseudomonas alcaligenes	Bacteria	54	0.0150522	0.00680417	0.019619
D001327	species	197614	Streptococcus pasteurianus	Bacteria	43	0.0168644	0.00679794	0.0259282
D001327	species	79879	[Bacillus] clarkii	Bacteria	19	0.00913633	0.00679794	0.0077293
D001327	species	590842	Arthrobacter sp. YIM 100118	Bacteria	3	0.00533028	0.00679794	0.00289609
D001327	species	543886	Saccharopolyspora endophytica	Bacteria	1	0.00679794	0.00679794
D001327	species	40576	Xenorhabdus bovienii	Bacteria	2	0.00677758	0.00677758	0.00274473
D001327	species	43770	Corynebacterium striatum	Bacteria	106	0.0606431	0.00677548	0.250368
D001327	species	1520	Clostridium beijerinckii	Bacteria	154	0.0310618	0.00676692	0.0870621
D001327	species	1766719	Caviibacter abscessus	Bacteria	4	0.0156754	0.00675843	0.0215891
D001327	species	233055	Desulfitobacterium dichloroeliminans	Bacteria	48	0.019826	0.00674981	0.0295002
D001327	species	105612	Lactobacillus algidus	Bacteria	12	0.00795161	0.00674564	0.00584905
D001327	species	52561	Desulfomicrobium norvegicum	Bacteria	153	0.0110055	0.00673401	0.0106748
D001327	species	308994	Dialister propionicifaciens	Bacteria	61	0.145296	0.00673015	0.384138
D001327	species	726	Haemophilus haemolyticus	Bacteria	66	0.0164014	0.00670632	0.0293547
D001327	species	28131	Prevotella intermedia	Bacteria	37	0.0200344	0.00670264	0.0261768
D001327	species	86193	Sphingobium abikonense	Bacteria	11	0.0104756	0.00670264	0.0132464
D001327	species	639218	marine bacterium SIMO-4474	Bacteria	1	0.0066986	0.0066986
D001327	species	702113	Novosphingobium sp. PP1Y	Bacteria	1	0.00668583	0.00668583
D001327	species	669462	Paenibacillus pinihumi	Bacteria	3	0.00504608	0.00667668	0.00345439
D001327	species	307126	Lactobacillus apodemi	Bacteria	10	0.0106791	0.00666011	0.0108494
D001327	species	370979	Flavobacterium defluvii	Bacteria	5	0.154487	0.00665868	0.23947
D001327	species	154108	Psychrobacter submarinus	Bacteria	3	0.0129649	0.00665868	0.0122357
D001327	species	60920	Sanguibacter keddieii	Bacteria	9	0.0119115	0.0066454	0.0138802
D001327	species	28125	Prevotella bivia	Bacteria	167	0.102815	0.00664033	0.411371
D001327	species	117207	Sphingopyxis alaskensis	Bacteria	6	0.0516217	0.00663832	0.103257
D001327	species	1561	Clostridium baratii	Bacteria	25	0.208566	0.00662998	0.820541
D001327	species	487698	Stenotrophomonas pavanii	Bacteria	26	0.0475117	0.00661891	0.0929654
D001327	species	164	Treponema pectinovorum	Bacteria	4	0.0104299	0.00659104	0.0115938
D001327	species	75985	Mannheimia haemolytica	Bacteria	12	0.00634645	0.00657122	0.00297999
D001327	species	1077256	Methanosphaera cuniculi	Archaea	71	0.0124725	0.0065703	0.0170746
D001327	species	319644	Saccharofermentans acetigenes	Bacteria	157	0.0142237	0.00653766	0.0294864
D001327	species	195907	Gillisia limnaea	Bacteria	2	0.00651939	0.00651939	0.00145027
D001327	species	47847	Brachybacterium nesterenkovii	Bacteria	2	0.00647751	0.00647751	0.00608789
D001327	species	337315	Candidatus Peptoniphilus massiliensis	Bacteria	19	0.0132355	0.00647459	0.0234762
D001327	species	13690	Sphingobium yanoikuyae	Bacteria	3	0.00615823	0.00644953	0.000764266
D001327	species	691816	Bacteroides rodentium	Bacteria	186	0.0187544	0.00642584	0.0287194
D001327	species	171523	Lactobacillus pantheris	Bacteria	22	0.0116181	0.00640379	0.0128024
D001327	species	68909	Deinococcus geothermalis	Bacteria	5	0.00730859	0.00638488	0.00261888
D001327	species	1304	Streptococcus salivarius	Bacteria	212	0.0275957	0.00638105	0.0943488
D001327	species	267212	Neisseria bacilliformis	Bacteria	2	0.00636719	0.00636719	0.00168839
D001327	species	256847	Lentisphaera araneosa	Bacteria	21	0.0827769	0.00634948	0.207908
D001327	species	628	Xenorhabdus nematophila	Bacteria	8	0.00822218	0.0063317	0.00479224
D001327	species	1445	Bacillus alcalophilus	Bacteria	4	0.0066429	0.00630026	0.0038042
D001327	species	147802	Lactobacillus iners	Bacteria	33	0.0217956	0.00629148	0.0382036
D001327	species	1404	Bacillus megaterium	Bacteria	253	0.0148116	0.00628713	0.0346489
D001327	species	470028	Devosia yakushimensis	Bacteria	4	0.00556171	0.00624829	0.00349617
D001327	species	49338	Desulfitobacterium hafniense	Bacteria	15	0.0085477	0.00624376	0.00659252
D001327	species	138853	Mesoplasma lactucae	Bacteria	1	0.00624376	0.00624376
D001327	species	2724	Hirschia baltica	Bacteria	2	0.00623697	0.00623697	0.00271571
D001327	species	347	Xanthomonas oryzae	Bacteria	13	0.00774839	0.00621852	0.0050215
D001327	species	96345	Flavobacterium psychrophilum	Bacteria	2	0.00621036	0.00621036	0.00344773
D001327	species	1054	Ectothiorhodospira shaposhnikovii	Bacteria	17	0.00845767	0.00620694	0.00570964
D001327	species	28114	Porphyromonas levii	Bacteria	45	0.020241	0.0062064	0.0532285
D001327	species	358743	[Clostridium] citroniae	Bacteria	154	0.117277	0.00620569	0.69949
D001327	species	493	Neisseria canis	Bacteria	7	0.0115177	0.00620136	0.0153039
D001327	species	39487	Atopobium fossor	Bacteria	20	0.020137	0.00618415	0.0488058
D001327	species	43989	Cyanothece sp. ATCC 51142	Bacteria	1	0.00616751	0.00616751
D001327	species	827	Campylobacter ureolyticus	Bacteria	69	0.0514531	0.00615991	0.284377
D001327	species	398037	Segetibacter koreensis	Bacteria	3	0.00898347	0.00614842	0.0081753
D001327	species	242750	Prevotella bergensis	Bacteria	71	0.0178915	0.00613723	0.0376288
D001327	species	1646377	Rouxiella sp. 323	Bacteria	69	0.298384	0.00613723	2.25229
D001327	species	202789	Actinobaculum massiliense	Bacteria	3	0.00878634	0.00613723	0.00661986
D001327	species	1776082	Shigella sp. SF-2015	Bacteria	130	0.00887905	0.00612225	0.00647653
D001327	species	47246	[Clostridium] viride	Bacteria	111	0.0176747	0.0061204	0.0279649
D001327	species	78448	Bifidobacterium pullorum	Bacteria	36	0.0289011	0.00608371	0.0639218
D001327	species	41976	Porphyromonas catoniae	Bacteria	161	0.0966826	0.00605877	0.496
D001327	species	216931	Spiroplasma alleghenense	Bacteria	14	0.0111636	0.00605455	0.00962955
D001327	species	135719	Sphingobium amiense	Bacteria	7	0.064616	0.00605144	0.15452
D001327	species	46429	Sphingobium chlorophenolicum	Bacteria	1	0.00602627	0.00602627
D001327	species	94132	Ramlibacter tataouinensis	Bacteria	1	0.00602627	0.00602627
D001327	species	421768	Paenibacillus tylopili	Bacteria	1	0.00602627	0.00602627
D001327	species	33932	Bacillus cohnii	Bacteria	20	0.0163879	0.00601842	0.030521
D001327	species	888	Desulfobotulus sapovorans	Bacteria	1	0.0059891	0.0059891
D001327	species	29419	Helicobacter canis	Bacteria	1	0.0059891	0.0059891
D001327	species	1113656	Psychrobacter sp. NBRC 15753	Bacteria	15	0.025362	0.00598253	0.0402219
D001327	species	408	Methylobacterium extorquens	Bacteria	7	0.00918253	0.00597443	0.00912479
D001327	species	137662	Nonomuraea terrinata	Bacteria	17	0.0140711	0.00597383	0.0198539
D001327	species	28132	Prevotella melaninogenica	Bacteria	106	0.609755	0.00597039	2.63272
D001327	species	316	Pseudomonas stutzeri	Bacteria	171	0.0374243	0.00596431	0.182583
D001327	species	43143	Tissierella creatinini	Bacteria	51	0.024938	0.00596431	0.0540224
D001327	species	1296	Staphylococcus sciuri	Bacteria	24	0.0185718	0.00595715	0.0341409
D001327	species	133453	Caldilinea aerophila	Bacteria	294	0.00901275	0.00595616	0.0111091
D001327	species	45655	Desulfonema magnum	Bacteria	1	0.00595557	0.00595557
D001327	species	181658	Aquaspirillum putridiconchylium	Bacteria	1	0.00595557	0.00595557
D001327	species	1131462	Dehalobacter sp. CF	Bacteria	6	0.00692919	0.00595501	0.00390276
D001327	species	81028	Treponema brennaborense	Bacteria	4	0.00758944	0.00595501	0.00600825
D001327	species	182710	Oceanobacillus iheyensis	Bacteria	49	0.0215226	0.00595468	0.0513432
D001327	species	362413	Flavobacterium aquidurense	Bacteria	2	0.00595108	0.00595108	0.00512768
D001327	species	221711	Desulfovibrio brasiliensis	Bacteria	2	0.00594758	0.00594758	0.00172804
D001327	species	1328	Streptococcus anginosus	Bacteria	70	0.0263952	0.00594712	0.0638052
D001327	species	224719	Methanobrevibacter sp. AbM4	Archaea	30	0.00722269	0.00592756	0.00491362
D001327	species	1332898	Microlunatus sp. YIM C01117	Bacteria	3	0.00585173	0.00592628	0.00480197
D001327	species	418702	Azonexus hydrophilus	Bacteria	1	0.00592628	0.00592628
D001327	species	1406	Paenibacillus polymyxa	Bacteria	30	0.0501945	0.00592241	0.178791
D001327	species	180164	Blautia schinkii	Bacteria	235	0.0106948	0.00592207	0.0219736
D001327	species	59310	Streptococcus macedonicus	Bacteria	41	0.089489	0.00592207	0.467479
D001327	species	762212	Bifidobacterium biavatii	Bacteria	74	0.0330429	0.00591793	0.0829442
D001327	species	47770	Lactobacillus crispatus	Bacteria	80	0.0379294	0.00591513	0.149544
D001327	species	1409	Bacillus sp.	Bacteria	4	0.00579001	0.00590593	0.003745
D001327	species	43768	Corynebacterium matruchotii	Bacteria	21	0.0338356	0.00588028	0.0581707
D001327	species	1766802	Stackebrandtia sp. YIM ART06	Bacteria	1	0.00588028	0.00588028
D001327	species	216935	Spiroplasma culicicola	Bacteria	16	0.111684	0.00586878	0.289522
D001327	species	1408	Bacillus pumilus	Bacteria	128	0.0236557	0.00586586	0.0941132
D001327	species	282125	Sutterella sanguinus	Bacteria	34	0.010379	0.0058588	0.0117282
D001327	species	111015	Actinomyces radicidentis	Bacteria	11	0.0120284	0.00585583	0.0115049
D001327	species	115783	Geobacter thiogenes	Bacteria	1	0.00585583	0.00585583
D001327	species	58134	[Desulfotomaculum] guttoideum	Bacteria	67	0.0262254	0.00582977	0.0933618
D001327	species	948676	Nitrosomonas sp. JPCCT2	Bacteria	2	0.00582929	0.00582929	0.000137165
D001327	species	29389	Streptococcus alactolyticus	Bacteria	137	0.0346558	0.00581971	0.117228
D001327	species	80866	Delftia acidovorans	Bacteria	25	0.0945992	0.00581971	0.258833
D001327	species	41	Stigmatella aurantiaca	Bacteria	1	0.00581971	0.00581971
D001327	species	589436	Prevotella fusca	Bacteria	234	0.152567	0.00581599	0.800961
D001327	species	59610	Desulfotomaculum reducens	Bacteria	4	0.00582277	0.00581075	0.00135163
D001327	species	49185	Kineosporia aurantiaca	Bacteria	2	0.00579772	0.00579772	0.00514705
D001327	species	470	Acinetobacter baumannii	Bacteria	48	0.105729	0.00579034	0.389604
D001327	species	228419	Acholeplasma pleciae	Bacteria	2	0.00578849	0.00578849	0.000262959
D001327	species	53408	Pseudomonas citronellolis	Bacteria	32	0.200326	0.00578342	0.413884
D001327	species	598660	Corynebacterium pyruviciproducens	Bacteria	16	0.0196673	0.00577875	0.0307641
D001327	species	546	Citrobacter freundii	Bacteria	34	0.0138969	0.00577377	0.0236257
D001327	species	907224	Peptoniphilus methioninivorax	Bacteria	8	0.00657285	0.00577335	0.00310493
D001327	species	1608994	Pseudomonas weihenstephanensis	Bacteria	37	0.0434252	0.00576402	0.0663808
D001327	species	239974	Nocardiopsis valliformis	Bacteria	7	0.00626896	0.00576402	0.00441016
D001327	species	163605	Nocardiopsis umidischolae	Bacteria	1	0.00576402	0.00576402
D001327	species	287535	Balneola vulgaris	Bacteria	1	0.00576336	0.00576336
D001327	species	1583	Weissella confusa	Bacteria	7	0.0573473	0.00574713	0.137288
D001327	species	65657	Hydrogenophaga flava	Bacteria	1	0.00574713	0.00574713
D001327	species	169679	Clostridium saccharobutylicum	Bacteria	1	0.00574713	0.00574713
D001327	species	195248	Synechococcus sp. PCC 8807	Bacteria	1	0.00574713	0.00574713
D001327	species	403962	Azospirillum canadense	Bacteria	1	0.00574713	0.00574713
D001327	species	1775539	Acidovorax sp. JCM 10072	Bacteria	1	0.00574713	0.00574713
D001327	species	937254	Thermohydrogenium kirishiense	Bacteria	1	0.0057468	0.0057468
D001327	species	658457	Pseudomonas composti	Bacteria	73	0.0385978	0.00574614	0.13944
D001327	species	28197	Arcobacter butzleri	Bacteria	3	0.53682	0.00574614	0.921937
D001327	species	202954	Acinetobacter tandoii	Bacteria	1	0.00574614	0.00574614
D001327	species	45851	Butyrivibrio crossotus	Bacteria	164	0.209187	0.00574515	0.773844
D001327	species	126740	Thermotoga sp. RQ2	Bacteria	1	0.00574317	0.00574317
D001327	species	74329	Brevundimonas mediterranea	Bacteria	7	0.00891629	0.0057323	0.0108204
D001327	species	89093	Ignavigranum ruoffiae	Bacteria	1	0.0057323	0.0057323
D001327	species	573737	Pandoraea oxalativorans	Bacteria	1	0.0057323	0.0057323
D001327	species	588672	Patulibacter americanus	Bacteria	1	0.0057323	0.0057323
D001327	species	40214	Acinetobacter johnsonii	Bacteria	141	0.805229	0.00572738	6.33814
D001327	species	158849	Moellerella wisconsensis	Bacteria	5	0.0238459	0.00572738	0.0366051
D001327	species	43657	Pseudoalteromonas luteoviolacea	Bacteria	1	0.00572738	0.00572738
D001327	species	334715	Salinivibrio proteolyticus	Bacteria	1	0.00572738	0.00572738
D001327	species	341694	Peptostreptococcus stomatis	Bacteria	68	0.0333803	0.00571851	0.0823979
D001327	species	1249	Weissella paramesenteroides	Bacteria	28	0.0238703	0.00569512	0.046106
D001327	species	89153	[Clostridium] hylemonae	Bacteria	115	0.0216854	0.00569346	0.0452266
D001327	species	38303	Corynebacterium pseudogenitalium	Bacteria	35	0.01068	0.00569346	0.0106724
D001327	species	42094	Ureaplasma diversum	Bacteria	1	0.00569346	0.00569346
D001327	species	40324	Stenotrophomonas maltophilia	Bacteria	98	0.199434	0.005687	0.853579
D001327	species	1463827	Streptomyces sp. NRRL B-12105	Bacteria	10	0.0070562	0.00568335	0.00527468
D001327	species	37692	Candidatus Phytoplasma mali	Bacteria	11	0.00632927	0.00568053	0.00396983
D001327	species	1590	Lactobacillus plantarum	Bacteria	127	0.0289023	0.0056773	0.110933
D001327	species	180195	Herbaspirillum autotrophicum	Bacteria	1	0.0056773	0.0056773
D001327	species	29356	Clostridium chartatabidum	Bacteria	112	0.077402	0.0056753	0.378759
D001327	species	45254	Dysgonomonas capnocytophagoides	Bacteria	119	0.0954486	0.00567006	0.71076
D001327	species	1177728	Varibaculum sp. CCUG 31793	Bacteria	60	0.0187766	0.00566437	0.050451
D001327	species	290055	[Eubacterium] fissicatena	Bacteria	204	0.0291102	0.00565955	0.113109
D001327	species	358220	Acidovorax sp. KKS102	Bacteria	12	0.0111655	0.0056568	0.0169895
D001327	species	1304158	Salinisphaera halophila	Bacteria	101	0.00860593	0.00565195	0.00659058
D001327	species	157225	Salinicoccus hispanicus	Bacteria	3	0.00430165	0.00565195	0.00279719
D001327	species	119219	Cupriavidus metallidurans	Bacteria	1	0.00565195	0.00565195
D001327	species	887061	Methylovorus sp. MP688	Bacteria	4	0.00582315	0.00565053	0.000723465
D001327	species	33953	Clostridium aminobutyricum	Bacteria	146	0.0123455	0.00564155	0.0176282
D001327	species	106648	Acinetobacter bereziniae	Bacteria	141	0.280519	0.00564087	1.45656
D001327	species	1381	Atopobium minutum	Bacteria	6	0.0126386	0.00563286	0.0144392
D001327	species	1590651	Paenibacillus sp. VKM B-2647	Bacteria	40	0.0197072	0.00562778	0.0267474
D001327	species	494026	Paenibacillus glacialis	Bacteria	11	0.0103218	0.00562683	0.00949839
D001327	species	33935	Lysinibacillus macroides	Bacteria	7	0.00708971	0.00562683	0.00283292
D001327	species	392018	Methanobacterium alcaliphilum	Archaea	1	0.00562683	0.00562683
D001327	species	392736	Uliginosibacterium gangwonense	Bacteria	67	0.00813464	0.00562509	0.00575
D001327	species	385406	Paenibacillus sp. CCBAU ZL506	Bacteria	7	0.00888409	0.00561956	0.0059884
D001327	species	208216	Parvularcula bermudensis	Bacteria	1	0.00561956	0.00561956
D001327	species	543890	Gracilibacillus saliphilus	Bacteria	1	0.00561956	0.00561956
D001327	species	349106	Psychrobacter sp. PRwf-1	Bacteria	5	0.0595406	0.00561766	0.122585
D001327	species	52769	Actinomyces gerencseriae	Bacteria	29	0.0219832	0.00561577	0.0492293
D001327	species	138595	Olsenella profusa	Bacteria	44	0.0246054	0.00560744	0.0944551
D001327	species	1034636	Providencia sp. BIHB 1402	Bacteria	47	0.113053	0.00560255	0.393892
D001327	species	220688	Bacillus soli	Bacteria	68	0.0103099	0.00559955	0.0108967
D001327	species	1382	Atopobium parvulum	Bacteria	125	0.0901569	0.0055991	0.400692
D001327	species	185294	Prevotella paludivivens	Bacteria	103	0.0265696	0.0055991	0.0528062
D001327	species	204	Campylobacter showae	Bacteria	21	0.00793447	0.0055991	0.00770087
D001327	species	36808	Corynebacterium bovis	Bacteria	7	0.00558559	0.0055991	0.00338929
D001327	species	53419	Treponema socranskii	Bacteria	7	0.00605018	0.0055991	0.00329311
D001327	species	134287	secondary endosymbiont of Heteropsylla cubana	Bacteria	1	0.0055991	0.0055991
D001327	species	253239	Ethanoligenens harbinense	Bacteria	86	0.072108	0.00559868	0.327451
D001327	species	38304	Corynebacterium tuberculostearicum	Bacteria	138	0.0223655	0.00559481	0.0599575
D001327	species	1463837	Streptomyces sp. NRRL B-3253	Bacteria	26	0.109136	0.00558951	0.215408
D001327	species	1133319	Bacteroides reticulotermitis	Bacteria	197	0.00961502	0.00558706	0.0191747
D001327	species	28137	Prevotella veroralis	Bacteria	107	0.0256816	0.00558706	0.0513389
D001327	species	44008	Enterococcus cecorum	Bacteria	8	0.0169668	0.00558585	0.0231183
D001327	species	1311	Streptococcus agalactiae	Bacteria	171	0.0245901	0.00557896	0.0762941
D001327	species	1527	Anaerocolumna aminovalerica	Bacteria	202	0.00789844	0.00557529	0.00694007
D001327	species	480391	Pediococcus argentinicus	Bacteria	2	0.00557475	0.00557475	0.000684501
D001327	species	228603	Prevotella shahii	Bacteria	150	0.0354712	0.00557227	0.119698
D001327	species	83263	Aminobacter aminovorans	Bacteria	3	0.00442132	0.00557227	0.00305532
D001327	species	1499	[Clostridium] josui	Bacteria	17	0.0267872	0.00557196	0.0600167
D001327	species	29376	Desulfotomaculum thermobenzoicum	Bacteria	3	0.00468207	0.00557196	0.0023744
D001327	species	1111961	Clostridium sp. KOPRI80151	Bacteria	1	0.00557196	0.00557196
D001327	species	265981	Alkalimonas delamerensis	Bacteria	59	0.016831	0.005567	0.0586219
D001327	species	365033	Aureispira marina	Bacteria	1	0.005567	0.005567
D001327	species	1379	Gemella haemolysans	Bacteria	124	0.093518	0.00556608	0.293118
D001327	species	983706	Bifidobacterium reuteri	Bacteria	46	0.00814594	0.00556508	0.00673413
D001327	species	423605	Elusimicrobium minutum	Bacteria	12	0.167007	0.00555578	0.559868
D001327	species	29363	Clostridium paraputrificum	Bacteria	143	0.0278842	0.00555298	0.149841
D001327	species	1683	Bifidobacterium angulatum	Bacteria	12	0.00852015	0.00555222	0.00718173
D001327	species	1502	Clostridium perfringens	Bacteria	149	0.0243489	0.00554539	0.10092
D001327	species	216933	Spiroplasma chrysopicola	Bacteria	1	0.00554539	0.00554539
D001327	species	1661055	Pseudomonas sp. NBRC 111140	Bacteria	28	0.185811	0.00554523	0.828971
D001327	species	1069813	Bacillus berkeleyi	Bacteria	2	0.00553752	0.00553752	0.00338556
D001327	species	1111069	Thermus sp. CCB_US3_UF1	Bacteria	2	0.00553516	0.00553516	0.0037493
D001327	species	84031	Clostridium sartagoforme	Bacteria	120	0.0208468	0.00552023	0.0927488
D001327	species	178214	Facklamia hominis	Bacteria	53	0.0121031	0.00551313	0.0236414
D001327	species	143495	Aneurinibacillus thermoaerophilus	Bacteria	3	0.00438452	0.00551313	0.00265753
D001327	species	34105	Streptobacillus moniliformis	Bacteria	1	0.00550312	0.00550312
D001327	species	1463870	Streptomyces sp. NRRL F-5702	Bacteria	7	0.0207247	0.00549662	0.0307626
D001327	species	87652	beta proteobacterium MBIC3293	Bacteria	1	0.00549662	0.00549662
D001327	species	284016	Phenylobacterium zucineum	Bacteria	7	0.0489546	0.0054939	0.0703096
D001327	species	1618	Lactobacillus mali	Bacteria	5	0.0104898	0.0054939	0.010299
D001327	species	179838	Lactobacillus diolivorans	Bacteria	5	0.00676319	0.0054939	0.00271855
D001327	species	55197	Flavobacterium branchiophilum	Bacteria	3	0.00919536	0.0054939	0.0105854
D001327	species	229204	Flavobacterium frigoris	Bacteria	1	0.0054939	0.0054939
D001327	species	732236	Prevotella sp. JCM 6330	Bacteria	8	0.0066136	0.00549119	0.00507312
D001327	species	516075	Providencia sneebia	Bacteria	45	0.548073	0.00547825	1.98512
D001327	species	46162	Actinocorallia libanotica	Bacteria	1	0.00547825	0.00547825
D001327	species	1113822	Microbulbifer sp. NBRC 101765	Bacteria	1	0.00547825	0.00547825
D001327	species	1426	Geobacillus thermoglucosidasius	Bacteria	2	0.00544462	0.00544462	0.0024107
D001327	species	665914	Pantoea gaviniae	Bacteria	5	0.00561889	0.00543478	0.00308779
D001327	species	270350	Methylobacterium hispanicum	Bacteria	3	0.0354076	0.00543478	0.0533123
D001327	species	1963	Streptomyces olivochromogenes	Bacteria	1	0.00543478	0.00543478
D001327	species	120107	Sphingobium cloacae	Bacteria	1	0.00543478	0.00543478
D001327	species	2130	Ureaplasma urealyticum	Bacteria	4	0.00631556	0.00543009	0.00382621
D001327	species	588	Providencia stuartii	Bacteria	73	0.406239	0.00541844	1.84073
D001327	species	38284	Corynebacterium accolens	Bacteria	32	0.025316	0.00541713	0.0631959
D001327	species	187491	Corynebacterium glaucum	Bacteria	21	0.00995985	0.00541345	0.0102197
D001327	species	209463	Bacillus senegalensis	Bacteria	13	0.00605399	0.00541345	0.00213723
D001327	species	412593	Thermosulfidibacter takaii	Bacteria	4	0.00653171	0.00541327	0.00393368
D001327	species	44742	Desulfovibrio fairfieldensis	Bacteria	152	0.0465838	0.00541079	0.124081
D001327	species	1349	Streptococcus uberis	Bacteria	116	0.0148177	0.00540784	0.0274536
D001327	species	1717	Corynebacterium diphtheriae	Bacteria	37	0.0252225	0.00540132	0.0644933
D001327	species	1833	Rhodococcus erythropolis	Bacteria	27	0.00848407	0.00539869	0.00711959
D001327	species	682179	Bacillus luteolus	Bacteria	54	0.0119994	0.00539735	0.0160686
D001327	species	9	Buchnera aphidicola	Bacteria	4	0.00677785	0.00539713	0.00476133
D001327	species	38286	Corynebacterium afermentans	Bacteria	56	0.0294781	0.0053959	0.0973536
D001327	species	77095	Prevotella bryantii	Bacteria	94	0.0166531	0.00538941	0.0354187
D001327	species	166501	Thermobaculum terrenum	Bacteria	231	0.00847779	0.00538329	0.00903801
D001327	species	1254	Pediococcus acidilactici	Bacteria	173	0.0131723	0.00538329	0.0277455
D001327	species	44674	Sulfurospirillum barnesii	Bacteria	9	0.00650561	0.00538329	0.0052611
D001327	species	2121	Mycoplasma orale	Bacteria	1	0.00538329	0.00538329
D001327	species	75291	Pseudonocardia alaniniphila	Bacteria	5	0.013372	0.0053775	0.0149899
D001327	species	28080	Campylobacter upsaliensis	Bacteria	3	0.0355001	0.0053775	0.0535156
D001327	species	58117	Microbispora rosea	Bacteria	1	0.0053775	0.0053775
D001327	species	376219	Arthrospira sp. PCC 8005	Bacteria	1	0.0053775	0.0053775
D001327	species	128780	Stenotrophomonas acidaminiphila	Bacteria	8	0.0512373	0.00537618	0.0938158
D001327	species	768539	Microbacterium sp. JCM 9637	Bacteria	14	0.00490852	0.00537046	0.00167587
D001327	species	157692	Leptotrichia goodfellowii	Bacteria	56	0.12393	0.00536978	0.399049
D001327	species	103621	Actinomyces urogenitalis	Bacteria	42	0.112642	0.00536871	0.32616
D001327	species	871325	Bacteroides faecichinchillae	Bacteria	228	0.0444407	0.00536297	0.174838
D001327	species	29485	Yersinia rohdei	Bacteria	4	0.00564917	0.00536053	0.00398499
D001327	species	916	Nitrosomonas eutropha	Bacteria	3	0.00471783	0.00535992	0.00303789
D001327	species	63745	Sideroxydans lithotrophicus	Bacteria	1	0.00535992	0.00535992
D001327	species	1027273	Endozoicomonas montiporae	Bacteria	1	0.00535992	0.00535992
D001327	species	1827101	Eubacterium sp. JCM 9976	Bacteria	16	0.00717538	0.00535826	0.00469923
D001327	species	28188	Capnocytophaga canimorsus	Bacteria	11	0.0110979	0.00534217	0.01275
D001327	species	2325	Thermoanaerobacter kivui	Bacteria	1	0.0053396	0.0053396
D001327	species	51197	Syntrophobotulus glycolicus	Bacteria	1	0.0053396	0.0053396
D001327	species	879	Desulfovibrio gigas	Bacteria	32	0.0123959	0.00533409	0.0130209
D001327	species	214853	Anaerofustis stercorihominis	Bacteria	170	0.00908276	0.00533191	0.0104732
D001327	species	53413	Xanthomonas axonopodis	Bacteria	2	0.00533023	0.00533023	0.000842942
D001327	species	166485	Caminicella sporogenes	Bacteria	58	0.0147231	0.0053295	0.0229883
D001327	species	626935	Collinsella tanakaei	Bacteria	88	0.01337	0.00532937	0.0294989
D001327	species	37921	Arthrobacter agilis	Bacteria	2	0.0053286	0.0053286	0.00646114
D001327	species	29533	Flavobacterium pectinovorum	Bacteria	24	0.0240615	0.00532858	0.0855679
D001327	species	33037	Anaerococcus vaginalis	Bacteria	81	0.0185141	0.00532623	0.0298805
D001327	species	118748	Bulleidia extructa	Bacteria	110	0.0295566	0.00532567	0.0700179
D001327	species	1660	Actinomyces odontolyticus	Bacteria	197	0.0495133	0.0053251	0.274864
D001327	species	1027	Microscilla marina	Bacteria	17	0.0145258	0.0053251	0.0215854
D001327	species	1747015	Paenibacillus sp. HBUM179190	Bacteria	1	0.0053251	0.0053251
D001327	species	1428	Bacillus thuringiensis	Bacteria	184	0.0188783	0.00532358	0.0616684
D001327	species	324057	Paenibacillus sp. JDR-2	Bacteria	14	0.0158985	0.00531919	0.0193262
D001327	species	29367	Clostridium puniceum	Bacteria	57	0.0156604	0.00531915	0.0244732
D001327	species	267818	Lactobacillus kefiranofaciens	Bacteria	128	0.0129647	0.00531634	0.0268225
D001327	species	481743	Paenibacillus sp. Y412MC10	Bacteria	24	0.0120546	0.00531618	0.017538
D001327	species	39494	[Eubacterium] tortuosum	Bacteria	35	0.0113378	0.00530757	0.013073
D001327	species	1601	Lactobacillus agilis	Bacteria	5	0.0234944	0.00530757	0.0437571
D001327	species	192843	Rhodoferax ferrireducens	Bacteria	5	0.00364445	0.00530757	0.00263447
D001327	species	85338	Rothia sp. CCUG 25688	Bacteria	20	0.0345913	0.00530682	0.0975984
D001327	species	2045	Pimelobacter simplex	Bacteria	2	0.00530007	0.00530007	0.00264376
D001327	species	253	Chryseobacterium indologenes	Bacteria	12	0.0103209	0.00529937	0.0118096
D001327	species	573	Klebsiella pneumoniae	Bacteria	68	0.00940951	0.00529488	0.00977956
D001327	species	58172	Paenibacillus sp.	Bacteria	118	0.0121572	0.00529136	0.0180445
D001327	species	614671	Sphingosinicella vermicomposti	Bacteria	4	0.00585057	0.00528802	0.00479515
D001327	species	29461	Brucella suis	Bacteria	8	0.0119934	0.00528412	0.0149066
D001327	species	218284	Bacillus vietnamensis	Bacteria	64	0.0212278	0.00528097	0.0512806
D001327	species	100176	Papillibacter cinnamivorans	Bacteria	168	0.0231272	0.00527951	0.066849
D001327	species	458033	Chloracidobacterium thermophilum	Bacteria	12	0.0148325	0.00527288	0.0193726
D001327	species	551679	Rhizobiaceae bacterium CCBAU 10229	Bacteria	2	0.0052726	0.0052726	0.00298504
D001327	species	1516126	Dysgonomonas termitidis	Bacteria	6	0.00497068	0.00527032	0.00128321
D001327	species	591197	Ignavibacterium album	Bacteria	245	0.00782924	0.00526787	0.00943637
D001327	species	1531	[Clostridium] clostridioforme	Bacteria	93	0.00957767	0.00526787	0.0119397
D001327	species	385682	Thermophagus xiamenensis	Bacteria	1	0.00526787	0.00526787
D001327	species	1496	Clostridioides difficile	Bacteria	73	0.198647	0.00526704	0.384233
D001327	species	166939	Allofustis seminis	Bacteria	4	0.00509401	0.00526654	0.000732979
D001327	species	1255	Pediococcus pentosaceus	Bacteria	2	0.0052648	0.0052648	0.00132368
D001327	species	1282	Staphylococcus epidermidis	Bacteria	192	0.0401405	0.00526418	0.28476
D001327	species	1661032	Pseudomonas sp. NBRC 111117	Bacteria	48	0.0198918	0.00526264	0.0721731
D001327	species	32025	Helicobacter hepaticus	Bacteria	1	0.00525845	0.00525845
D001327	species	36823	Gordonia sputi	Bacteria	1	0.00525845	0.00525845
D001327	species	52690	Acetobacterium carbinolicum	Bacteria	1	0.00525762	0.00525762
D001327	species	81412	Aminomonas paucivorans	Bacteria	3	0.00551531	0.00525458	0.000540939
D001327	species	1482	Virgibacillus halodenitrificans	Bacteria	28	0.0101351	0.00525271	0.0118916
D001327	species	309868	Candidatus Liberibacter americanus	Bacteria	2	0.00525068	0.00525068	0.00180135
D001327	species	1688	Bifidobacterium cuniculi	Bacteria	8	0.00681621	0.00524922	0.00620128
D001327	species	28091	Neisseria weaveri	Bacteria	71	0.255696	0.00524191	1.66774
D001327	species	431306	Acetobacter ghanensis	Bacteria	1	0.00524191	0.00524191
D001327	species	434086	Porticoccus litoralis	Bacteria	1	0.00524191	0.00524191
D001327	species	582680	Microbacterium azadirachtae	Bacteria	1	0.00524191	0.00524191
D001327	species	1579	Lactobacillus acidophilus	Bacteria	7	0.00914076	0.00523615	0.0141709
D001327	species	225985	Fictibacillus gelatini	Bacteria	3	0.00540874	0.00523615	0.00354753
D001327	species	470934	Pantoea vagans	Bacteria	1	0.00523615	0.00523615
D001327	species	693444	Enterobacteriaceae bacterium strain FGI 57	Bacteria	1	0.00523615	0.00523615
D001327	species	1263550	Edwardsiella piscicida	Bacteria	1	0.00523615	0.00523615
D001327	species	588932	Brevundimonas naejangsanensis	Bacteria	14	0.0142278	0.00523177	0.0181103
D001327	species	136857	Corynebacterium testudinoris	Bacteria	56	0.0364133	0.00523088	0.122128
D001327	species	467997	Weissella ghanensis	Bacteria	4	0.00598712	0.00523014	0.00527663
D001327	species	990	Cytophaga xylanolytica	Bacteria	69	0.00731153	0.00523013	0.00621615
D001327	species	225004	Treponema berlinense	Bacteria	2	0.00522591	0.00522591	0.00382624
D001327	species	1113707	Psychrobacter sp. NBRC 101050	Bacteria	2	0.00521999	0.00521999	0.00012385
D001327	species	1364	Lactococcus piscium	Bacteria	80	0.0157667	0.00521832	0.0299764
D001327	species	1584	Lactobacillus delbrueckii	Bacteria	91	0.0208575	0.00521712	0.0620683
D001327	species	39777	Veillonella atypica	Bacteria	107	0.0778708	0.00521635	0.47661
D001327	species	164393	Lactobacillus fuchuensis	Bacteria	6	0.0111892	0.00521409	0.0115466
D001327	species	364317	Verminephrobacter eiseniae	Bacteria	2	0.00520855	0.00520855	0.00187965
D001327	species	2137	Spiroplasma apis	Bacteria	40	0.00970551	0.00520839	0.0107462
D001327	species	1727	Corynebacterium variabile	Bacteria	95	0.0162611	0.00520833	0.0290745
D001327	species	551760	Aromatoleum aromaticum	Bacteria	3	0.00492345	0.00520833	0.000977994
D001327	species	1689	Bifidobacterium dentium	Bacteria	121	0.024622	0.00520616	0.0785894
D001327	species	180311	Hespellia stercorisuis	Bacteria	67	0.007959	0.00520616	0.00738208
D001327	species	604330	Olsenella umbonata	Bacteria	5	0.00519287	0.00520616	0.00289031
D001327	species	1114008	Lactobacillus sp. NBRC 107185	Bacteria	174	0.0122816	0.00520387	0.0295231
D001327	species	51048	Actinobacillus porcinus	Bacteria	10	0.0076132	0.00520292	0.0075
D001327	species	582	Morganella morganii	Bacteria	117	1.1623	0.0051994	7.0947
D001327	species	542	Zymomonas mobilis	Bacteria	10	0.00508565	0.00519917	0.00258992
D001327	species	97253	Eubacterium plexicaudatum	Bacteria	191	0.00745218	0.00519778	0.00669901
D001327	species	338188	Bacteroides finegoldii	Bacteria	173	0.00958293	0.00519778	0.0109508
D001327	species	447217	Anaeromyxobacter sp. K	Bacteria	2	0.00518798	0.00518798	0.000195508
D001327	species	1661059	Pseudomonas sp. NBRC 111144	Bacteria	63	0.0147392	0.00518464	0.0258195
D001327	species	103816	Rhodococcus pyridinivorans	Bacteria	3	0.00468274	0.00517786	0.00144941
D001327	species	417948	Brevibacterium album	Bacteria	3	0.00626669	0.00517786	0.00448729
D001327	species	80842	Herbaspirillum rubrisubalbicans	Bacteria	3	0.0044027	0.00517331	0.00275062
D001327	species	77635	Bifidobacterium subtile	Bacteria	2	0.00517112	0.00517112	0.00057678
D001327	species	52773	Actinomyces meyeri	Bacteria	105	0.0287964	0.00516876	0.0869641
D001327	species	435906	Salegentibacter salarius	Bacteria	1	0.00516876	0.00516876
D001327	species	167964	Anaerolinea thermophila	Bacteria	235	0.00874905	0.00516742	0.0129274
D001327	species	28119	Bacteroides zoogleoformans	Bacteria	163	0.00743457	0.00516742	0.00781527
D001327	species	34038	Rahnella aquatilis	Bacteria	9	0.00510481	0.00516742	0.00291569
D001327	species	191610	Corynebacterium atypicum	Bacteria	26	0.00955044	0.00516729	0.0121482
D001327	species	907	Megasphaera elsdenii	Bacteria	121	0.110208	0.00516582	0.43128
D001327	species	1705	Corynebacterium stationis	Bacteria	17	0.018575	0.00516582	0.0527428
D001327	species	36821	Gordonia amarae	Bacteria	1	0.00516582	0.00516582
D001327	species	269670	Sporolactobacillus nakayamae	Bacteria	2	0.00516335	0.00516335	0.0017275
D001327	species	831	Butyrivibrio fibrisolvens	Bacteria	45	0.010576	0.0051551	0.0161283
D001327	species	53412	Pseudomonas resinovorans	Bacteria	76	0.0334347	0.00515502	0.0670723
D001327	species	133926	Olsenella uli	Bacteria	80	0.0349755	0.00515475	0.202214
D001327	species	155617	Enterococcus moraviensis	Bacteria	137	0.0125687	0.00515411	0.0296997
D001327	species	471499	Dasania marina	Bacteria	3	0.00432887	0.00515411	0.00283403
D001327	species	577386	Niabella yanshanensis	Bacteria	1	0.00515411	0.00515411
D001327	species	1363	Lactococcus garvieae	Bacteria	14	0.022483	0.00514911	0.0425468
D001327	species	483012	Lactobacillus cacaonum	Bacteria	17	0.049999	0.00514483	0.105041
D001327	species	258	Sphingobacterium spiritivorum	Bacteria	15	0.0063027	0.00514483	0.00668394
D001327	species	43771	Corynebacterium urealyticum	Bacteria	11	0.00685933	0.00514483	0.00506325
D001327	species	727	Haemophilus influenzae	Bacteria	53	0.013574	0.00514456	0.0237725
D001327	species	37915	Dietzia maris	Bacteria	23	0.00518813	0.00514456	0.00384187
D001327	species	994622	Mucilaginibacter sp. KOPRI 25889	Bacteria	1	0.00514456	0.00514456
D001327	species	216778	Stenotrophomonas rhizophila	Bacteria	38	0.341757	0.00514156	1.72643
D001327	species	1313	Streptococcus pneumoniae	Bacteria	121	0.020654	0.00514112	0.0677823
D001327	species	1697	Corynebacterium ammoniagenes	Bacteria	2	0.00513802	0.00513802	0.000964055
D001327	species	72022	Methylarcula marina	Bacteria	4	0.00498393	0.00513022	0.000371083
D001327	species	1236906	Neptunomonas sp. BPy-1	Bacteria	4	0.00436316	0.00513022	0.00160653
D001327	species	1843	Nocardioides jensenii	Bacteria	9	0.00432936	0.00512742	0.00183792
D001327	species	11	Cellulomonas gilvus	Bacteria	1	0.00512742	0.00512742
D001327	species	136241	Mycoplasma haemocanis	Bacteria	1	0.00512742	0.00512742
D001327	species	52133	Acinetobacter venetianus	Bacteria	22	0.0340467	0.00512185	0.0768883
D001327	species	1309	Streptococcus mutans	Bacteria	52	0.0130514	0.00511778	0.0216967
D001327	species	1599	Lactobacillus sakei	Bacteria	75	0.0118879	0.00511771	0.0221722
D001327	species	33007	Actinomyces neuii	Bacteria	25	0.0219801	0.00511771	0.038056
D001327	species	38875	Bacillus oleronius	Bacteria	3	0.00701857	0.00510673	0.00366047
D001327	species	156978	Corynebacterium imitans	Bacteria	23	0.0133928	0.00510334	0.021488
D001327	species	36809	Mycobacterium abscessus	Bacteria	1	0.00510334	0.00510334
D001327	species	556499	Propionibacterium acidifaciens	Bacteria	1	0.00510334	0.00510334
D001327	species	480	Moraxella catarrhalis	Bacteria	12	0.00961472	0.00510288	0.0122046
D001327	species	86958	Propionispira paucivorans	Bacteria	12	0.0143307	0.00510156	0.0209938
D001327	species	290309	Comamonas granuli	Bacteria	6	0.260753	0.00509789	0.624875
D001327	species	672157	Reinekea aestuarii	Bacteria	2	0.00509186	0.00509186	0.000898768
D001327	species	181487	Actinomyces cardiffensis	Bacteria	18	0.00868824	0.00508922	0.00942486
D001327	species	1655	Actinomyces naeslundii	Bacteria	44	0.0132288	0.00508858	0.0263298
D001327	species	982	Saccharicrinis fermentans	Bacteria	162	0.00760874	0.00508653	0.00984491
D001327	species	54006	Peptoniphilus ivorii	Bacteria	82	0.0321713	0.00507872	0.0983176
D001327	species	51229	Wigglesworthia glossinidia	Bacteria	6	0.00468202	0.00507872	0.00279122
D001327	species	46867	Clostridium chauvoei	Bacteria	64	0.0366935	0.00507468	0.22512
D001327	species	1661050	Pseudomonas sp. NBRC 111135	Bacteria	40	0.293883	0.0050713	0.709792
D001327	species	178356	Flavobacterium xinjiangense	Bacteria	2	0.00506718	0.00506718	0.00155611
D001327	species	405446	Stenotrophomonas terrae	Bacteria	20	0.107473	0.00506521	0.246903
D001327	species	46164	Actinomadura macra	Bacteria	1	0.00506509	0.00506509
D001327	species	1543	Clostridium oceanicum	Bacteria	4	0.00570549	0.00506142	0.00182266
D001327	species	552810	Dehalogenimonas lykanthroporepellens	Bacteria	211	0.00657789	0.00506073	0.00471152
D001327	species	1615	Weissella halotolerans	Bacteria	1	0.00506073	0.00506073
D001327	species	266762	Porphyromonas gingivicanis	Bacteria	1	0.00506073	0.00506073
D001327	species	1113921	Sporolactobacillus sp. NBRC 103097	Bacteria	1	0.00506073	0.00506073
D001327	species	36849	Oxobacter pfennigii	Bacteria	43	0.00780548	0.00505996	0.00902591
D001327	species	84531	Lysobacter antibioticus	Bacteria	1	0.00505996	0.00505996
D001327	species	484882	Roseomonas stagni	Bacteria	1	0.00505996	0.00505996
D001327	species	644281	Methanocaldococcus sp. FS406-22	Archaea	1	0.00505996	0.00505996
D001327	species	86664	Bacillus flexus	Bacteria	158	0.0188879	0.00505742	0.0981597
D001327	species	13689	Sphingomonas paucimobilis	Bacteria	2	0.00505258	0.00505258	0.000734953
D001327	species	1113741	Bacillus sp. NBRC 101250	Bacteria	44	0.0966467	0.00505132	0.462109
D001327	species	346181	Lysobacter daejeonensis	Bacteria	1	0.00504974	0.00504974
D001327	species	1168034	Draconibacterium orientale	Bacteria	140	0.00700976	0.00504673	0.00510639
D001327	species	51160	Treponema maltophilum	Bacteria	3	0.00489224	0.0050407	0.00138931
D001327	species	400390	Alkalimonas collagenimarina	Bacteria	94	0.0151714	0.00503438	0.0619143
D001327	species	93064	Sphingomonas koreensis	Bacteria	49	0.00613825	0.00503195	0.00350901
D001327	species	82985	Pragia fontium	Bacteria	2	0.0050319	0.0050319	0.00101149
D001327	species	626947	Parasutterella secunda	Bacteria	36	0.0418061	0.00502751	0.106942
D001327	species	1355	Enterococcus columbae	Bacteria	2	0.00502551	0.00502551	0.00161504
D001327	species	1646	Renibacterium salmoninarum	Bacteria	53	0.00879193	0.00502285	0.0118423
D001327	species	736	Haemophilus paraphrohaemolyticus	Bacteria	33	0.0234033	0.00502285	0.0562308
D001327	species	1018	Capnocytophaga ochracea	Bacteria	32	0.0512585	0.0050194	0.122663
D001327	species	2751	Carnobacterium maltaromaticum	Bacteria	38	0.00926519	0.00501847	0.0127225
D001327	species	2736	Verrucomicrobium spinosum	Bacteria	110	0.0153018	0.0050167	0.0413416
D001327	species	85698	Achromobacter xylosoxidans	Bacteria	2	0.00501521	0.00501521	0.000487494
D001327	species	438	Acetobacter pasteurianus	Bacteria	1	0.00501504	0.00501504
D001327	species	61624	Paenibacillus mucilaginosus	Bacteria	14	0.0297455	0.00501418	0.0737517
D001327	species	387092	Nitratiruptor sp. SB155-2	Bacteria	5	0.00521826	0.005005	0.0023235
D001327	species	1911	Streptomyces griseus	Bacteria	7	0.00934683	0.00500425	0.0130155
D001327	species	213588	Thermomonas hydrothermalis	Bacteria	1	0.00500425	0.00500425
D001327	species	741091	Rahnella sp. Y9602	Bacteria	91	0.00685256	0.005003	0.00660925
D001327	species	80876	Insolitispirillum peregrinum	Bacteria	19	0.0967892	0.005003	0.24538
D001327	species	1650	Kurthia zopfii	Bacteria	1	0.005003	0.005003
D001327	species	101564	Pseudomonas alcaliphila	Bacteria	37	0.246679	0.00500225	1.02852
D001327	species	863643	Thermincola potens	Bacteria	68	0.00933809	0.00500193	0.010866
D001327	species	1888	Streptomyces albus	Bacteria	7	0.0137743	0.00500025	0.0239765
D001327	species	2382	Acetitomaculum ruminis	Bacteria	3	0.00419399	0.00500025	0.00157211
D001327	species	400772	Microbacterium ginsengisoli	Bacteria	3	0.00448458	0.00500025	0.000912803
D001327	species	55583	Dehalobacter restrictus	Bacteria	1	0.00500025	0.00500025
D001327	species	187145	Caldithrix abyssi	Bacteria	150	0.00672285	0.00499913	0.00523931
D001327	species	376806	Bacteroides gallinarum	Bacteria	214	0.0345314	0.00499689	0.189952
D001327	species	36848	Oxalophagus oxalicus	Bacteria	11	0.0048282	0.00499525	0.0010431
D001327	species	202611	Lysinibacillus odysseyi	Bacteria	81	0.0129628	0.00499301	0.0232651
D001327	species	48296	Acinetobacter pittii	Bacteria	29	0.155352	0.00499301	0.680758
D001327	species	163202	Corynebacterium appendicis	Bacteria	30	0.0448453	0.00499148	0.132931
D001327	species	584	Proteus mirabilis	Bacteria	124	1.66195	0.00499129	7.75734
D001327	species	293371	Lactobacillus oligofermentans	Bacteria	4	0.00498309	0.00499106	0.000476629
D001327	species	1610	Lactobacillus coryniformis	Bacteria	27	0.0121756	0.00498952	0.0175912
D001327	species	83617	Stenotrophomonas nitritireducens	Bacteria	15	0.542295	0.00498952	2.00106
D001327	species	197	Campylobacter jejuni	Bacteria	5	0.00507082	0.00498952	0.000738664
D001327	species	981	Persicobacter diffluens	Bacteria	1	0.00498952	0.00498952
D001327	species	194424	Sulfurospirillum halorespirans	Bacteria	1	0.00498952	0.00498952
D001327	species	989	Marinilabilia salmonicolor	Bacteria	3	0.00631542	0.00498393	0.0036457
D001327	species	525640	Paracoccus chinensis	Bacteria	3	0.00578355	0.00498393	0.00152752
D001327	species	336203	Sphingobium fuliginis	Bacteria	1	0.00497958	0.00497958
D001327	species	1746640	Brevibacterium sp. HBUM179133	Bacteria	1	0.00497958	0.00497958
D001327	species	840	Prevotella loescheii	Bacteria	109	0.0640864	0.00497884	0.273156
D001327	species	28124	Porphyromonas endodontalis	Bacteria	35	0.0086024	0.00497884	0.0113914
D001327	species	28227	Mycoplasma penetrans	Bacteria	21	0.00730686	0.00497884	0.00690297
D001327	species	76759	Pseudomonas monteilii	Bacteria	41	0.156737	0.00497611	0.73243
D001327	species	332411	Aquitalea magnusonii	Bacteria	2	0.00497283	0.00497283	0.00154928
D001327	species	28126	Prevotella buccae	Bacteria	63	0.0411164	0.00497191	0.114186
D001327	species	570161	Marinifilum fragile	Bacteria	48	0.00840651	0.00497008	0.0107352
D001327	species	630515	Microlunatus soli	Bacteria	4	0.00445482	0.00496852	0.00256767
D001327	species	762211	Bifidobacterium stellenboschense	Bacteria	40	0.00775476	0.00496524	0.0103609
D001327	species	1295382	Methylogaea oryzae	Bacteria	4	0.00480259	0.00496393	0.00209091
D001327	species	1270	Micrococcus luteus	Bacteria	32	0.0196178	0.00495912	0.0534781
D001327	species	504487	Jejuia pallidilutea	Bacteria	25	0.0252316	0.00495548	0.0554015
D001327	species	211589	Herbaspirillum chlorophenolicum	Bacteria	6	0.00483176	0.00494533	0.00109537
D001327	species	701529	Peptoniphilus sp. JCM 8143	Bacteria	62	0.030552	0.0049444	0.0804637
D001327	species	216874	Mesoplasma corruscae	Bacteria	8	0.0111605	0.00494366	0.0162811
D001327	species	155892	Caulobacter vibrioides	Bacteria	2	0.00494315	0.00494315	0.00519873
D001327	species	535744	Cronobacter universalis	Bacteria	92	0.130729	0.00494295	0.626215
D001327	species	403935	Streptomyces radiopugnans	Bacteria	14	0.0049134	0.00494217	0.00149946
D001327	species	54911	Brevibacillus choshinensis	Bacteria	139	0.0107587	0.00493998	0.0393008
D001327	species	78344	Bifidobacterium gallinarum	Bacteria	31	0.00718096	0.00493998	0.00644345
D001327	species	702383	Jiangella muralis	Bacteria	3	0.00460364	0.00493998	0.00132433
D001327	species	447106	Leptospira licerasiae	Bacteria	1	0.00493998	0.00493998
D001327	species	110845	Jeotgalicoccus pinnipedialis	Bacteria	8	0.00607097	0.00493694	0.00476174
D001327	species	284579	Bacillus salarius	Bacteria	2	0.00493522	0.00493522	0.00287363
D001327	species	706566	Meniscus glaucopis	Bacteria	10	0.00463816	0.00493304	0.00208295
D001327	species	739	Aggregatibacter segnis	Bacteria	60	0.0198272	0.00493119	0.0379078
D001327	species	47877	Pseudomonas amygdali	Bacteria	50	0.0600459	0.00493119	0.35579
D001327	species	69824	[Clostridium] cocleatum	Bacteria	94	0.00758945	0.00492796	0.00675092
D001327	species	45076	Legionella worsleiensis	Bacteria	100	0.00649048	0.00492643	0.00478032
D001327	species	1177732	Varibaculum sp. CCUG 45271	Bacteria	14	0.00657193	0.00492388	0.00844247
D001327	species	161896	Corynebacterium camporealensis	Bacteria	10	0.00550668	0.00491877	0.00444064
D001327	species	1356	Enterococcus sulfureus	Bacteria	13	0.00444912	0.0049169	0.00140141
D001327	species	399363	Salinicoccus kunmingensis	Bacteria	1	0.0049169	0.0049169
D001327	species	61635	Acholeplasma brassicae	Bacteria	76	0.128884	0.00491556	0.438713
D001327	species	151781	Lactobacillus intestinalis	Bacteria	79	0.00959579	0.004914	0.0151851
D001327	species	71657	Lonsdalea quercina	Bacteria	16	0.0145439	0.0049103	0.0376657
D001327	species	269261	Nitratifractor salsuginis	Bacteria	12	0.00619407	0.00491022	0.00511049
D001327	species	1258	Peptoniphilus asaccharolyticus	Bacteria	47	0.0698324	0.00490822	0.293766
D001327	species	496	Neisseria macacae	Bacteria	25	0.113051	0.00490822	0.403232
D001327	species	111105	Porphyromonas gulae	Bacteria	3	0.00409975	0.00490822	0.00197795
D001327	species	130049	Paenibacillus dendritiformis	Bacteria	3	0.00468991	0.00490822	0.000782048
D001327	species	826	Sebaldella termitidis	Bacteria	1	0.00490822	0.00490822
D001327	species	1633	Lactobacillus vaginalis	Bacteria	20	0.0105538	0.00490767	0.016773
D001327	species	28139	Rikenella microfusus	Bacteria	162	0.0161255	0.0049073	0.0692197
D001327	species	88374	Agromyces rhizospherae	Bacteria	6	0.004296	0.0049013	0.00186191
D001327	species	203699	Derxia gummosa	Bacteria	7	0.00642187	0.00489141	0.00552611
D001327	species	195064	Ectothiorhodospira mobilis	Bacteria	1	0.00489141	0.00489141
D001327	species	35554	Geobacter sulfurreducens	Bacteria	37	0.238845	0.00489093	0.395087
D001327	species	33026	Sporolactobacillus dextrus	Bacteria	1	0.00489093	0.00489093
D001327	species	332095	Dethiosulfatibacter aminovorans	Bacteria	4	0.00531266	0.00488976	0.0030508
D001327	species	38301	Corynebacterium minutissimum	Bacteria	35	0.0113325	0.00488353	0.0219213
D001327	species	488	Neisseria mucosa	Bacteria	95	0.224165	0.00487978	1.62975
D001327	species	65656	Hydrogenophaga taeniospiralis	Bacteria	3	0.00378895	0.00487567	0.00242292
D001327	species	126333	Desulfovibrio desulfuricans subsp. aestuarii	Bacteria	1	0.00487567	0.00487567
D001327	species	386487	Candidatus Ruthia magnifica	Bacteria	1	0.00487567	0.00487567
D001327	species	2702	Gardnerella vaginalis	Bacteria	45	0.0371506	0.00487424	0.11245
D001327	species	41276	Brevundimonas vesicularis	Bacteria	21	0.0288605	0.00487424	0.0608976
D001327	species	36850	Clostridium quinii	Bacteria	65	0.0125854	0.00487329	0.0394291
D001327	species	1113744	Bacillus sp. NBRC 101253	Bacteria	8	0.0162137	0.00487329	0.0295138
D001327	species	425941	Prevotella nanceiensis	Bacteria	35	0.065245	0.00487139	0.232602
D001327	species	42322	Eubacterium ruminantium	Bacteria	23	0.00639322	0.00487139	0.00583161
D001327	species	1285	Staphylococcus intermedius	Bacteria	17	0.0167295	0.00487139	0.0414457
D001327	species	185008	Butyrivibrio hungatei	Bacteria	13	0.00417284	0.00487139	0.00158753
D001327	species	28224	Mesoplasma seiffertii	Bacteria	11	0.00875395	0.00487139	0.00973963
D001327	species	1625	Lactobacillus sanfranciscensis	Bacteria	7	0.00648323	0.00487139	0.00589776
D001327	species	1503961	Bacillus caseinilyticus	Bacteria	1	0.00487139	0.00487139
D001327	species	960	Bacteriovorax stolpii	Bacteria	4	0.233508	0.0048667	0.45981
D001327	species	1724	Corynebacterium renale	Bacteria	28	0.00719613	0.00486524	0.00765282
D001327	species	290109	Xenorhabdus innexi	Bacteria	89	0.00563913	0.00486263	0.0029373
D001327	species	246618	Bifidobacterium thermacidophilum	Bacteria	23	0.0075682	0.00486263	0.00901577
D001327	species	1721091	Chryseobacterium sp. IHB B 17019	Bacteria	3	0.00453654	0.00486263	0.00330012
D001327	species	1810	Mycobacterium vaccae	Bacteria	1	0.00486263	0.00486263
D001327	species	171674	Inquilinus limosus	Bacteria	1	0.00486263	0.00486263
D001327	species	420402	Marinobacterium rhizophilum	Bacteria	1	0.00486263	0.00486263
D001327	species	477666	Bacteroides graminisolvens	Bacteria	182	0.0114124	0.00486184	0.0298331
D001327	species	101070	Rummeliibacillus pycnus	Bacteria	14	0.0525639	0.00486096	0.174175
D001327	species	35519	Mogibacterium timidum	Bacteria	68	0.0145033	0.00485662	0.0326434
D001327	species	217204	Achromobacter insolitus	Bacteria	2	0.00485632	0.00485632	2.53427e-05
D001327	species	56810	Psychrobacter glacincola	Bacteria	13	0.0147919	0.00485578	0.0232242
D001327	species	427754	Humibacter albus	Bacteria	3	0.00533179	0.00485578	0.00252374
D001327	species	405212	Alicyclobacillus acidocaldarius	Bacteria	2	0.00485348	0.00485348	0.00109368
D001327	species	1113606	Paenibacillus sp. NBRC 13294	Bacteria	4	0.625589	0.00484783	1.24299
D001327	species	13276	Suttonella indologenes	Bacteria	2	0.00484469	0.00484469	0.000304438
D001327	species	393921	Porphyromonas crevioricanis	Bacteria	16	0.00767938	0.00484385	0.00989792
D001327	species	339862	Desulfosporosinus youngiae	Bacteria	31	0.00610446	0.00484039	0.00504543
D001327	species	147709	Carnobacterium inhibens	Bacteria	23	0.00889525	0.00484039	0.0127502
D001327	species	1146890	Paenibacillus sp. YIM 110206	Bacteria	3	0.00416564	0.00484039	0.00223846
D001327	species	381741	Lactobacillus thailandensis	Bacteria	21	0.0115678	0.0048384	0.0134704
D001327	species	1144673	Acinetobacter sp. CIP 64.7	Bacteria	16	0.00575039	0.004838	0.00492312
D001327	species	28038	Lactobacillus curvatus	Bacteria	42	0.00932606	0.00483706	0.0107692
D001327	species	633701	Prevotella saccharolytica	Bacteria	62	0.324484	0.00483623	1.692
D001327	species	46240	Paenibacillus apiarius	Bacteria	10	0.0506174	0.0048338	0.12139
D001327	species	1623	Lactobacillus ruminis	Bacteria	45	0.024867	0.0048315	0.0885222
D001327	species	28134	Prevotella oralis	Bacteria	69	0.0138408	0.00483092	0.0369305
D001327	species	2139	Spiroplasma clarkii	Bacteria	23	0.244596	0.00483092	0.432671
D001327	species	28028	Corynebacterium flavescens	Bacteria	1	0.00483092	0.00483092
D001327	species	426114	Thiomonas arsenitoxydans	Bacteria	3	0.00472087	0.00483068	0.000352114
D001327	species	102129	Leptolyngbya sp. PCC 7375	Bacteria	1	0.00483068	0.00483068
D001327	species	28133	Prevotella nigrescens	Bacteria	41	0.0134535	0.00482765	0.028106
D001327	species	185293	Prevotella oryzae	Bacteria	158	0.0366405	0.00482637	0.116439
D001327	species	1992	Actinomadura echinospora	Bacteria	13	0.00452855	0.00482602	0.00181152
D001327	species	1402	Bacillus licheniformis	Bacteria	100	0.0127057	0.0048232	0.0296611
D001327	species	71999	Kocuria palustris	Bacteria	21	0.0141961	0.00482183	0.0254912
D001327	species	391615	gamma proteobacterium HTCC5015	Bacteria	3	0.00476957	0.00482183	0.0017309
D001327	species	1541	Terrisporobacter mayombei	Bacteria	88	0.00927659	0.00482102	0.0135336
D001327	species	29371	[Clostridium] termitidis	Bacteria	25	0.00591812	0.00482021	0.00798722
D001327	species	118967	Anaerorhabdus furcosa	Bacteria	50	0.00771741	0.00481991	0.0108472
D001327	species	33905	Bifidobacterium thermophilum	Bacteria	52	0.00688668	0.00481903	0.00739145
D001327	species	390842	Lactobacillus parafarraginis	Bacteria	49	0.0306254	0.00481835	0.1602
D001327	species	28232	Geobacter metallireducens	Bacteria	9	0.00400262	0.00481835	0.00178607
D001327	species	887413	Psychrobacter sp. KOPRI 25503	Bacteria	3	0.0052682	0.00481835	0.0028135
D001327	species	1078480	Haemophilus sputorum	Bacteria	60	0.0105065	0.00481817	0.0270218
D001327	species	889268	Nannocystis pusilla	Bacteria	1	0.00481568	0.00481568
D001327	species	1692	Bifidobacterium magnum	Bacteria	54	0.00760128	0.00481108	0.0115219
D001327	species	1465521	Lactobacillus sp. JCM 8672	Bacteria	42	0.0239029	0.00480825	0.0613795
D001327	species	57037	Lactobacillus zeae	Bacteria	18	0.0189756	0.00480022	0.0257288
D001327	species	86265	Pseudomonas thivervalensis	Bacteria	7	0.0047241	0.00479662	0.000645179
D001327	species	589437	Prevotella scopos	Bacteria	38	0.0272619	0.00479592	0.0572679
D001327	species	1566358	Paenibacillus sp. IHBB 10380	Bacteria	107	0.0071838	0.0047918	0.0073289
D001327	species	322505	Sharpea azabuensis	Bacteria	17	0.0055317	0.0047918	0.00478237
D001327	species	1694	Bifidobacterium pseudolongum	Bacteria	72	0.00720958	0.00479146	0.00907295
D001327	species	273164	Pontibacillus marinus	Bacteria	40	0.00714595	0.00479073	0.010604
D001327	species	140314	Trichococcus palustris	Bacteria	22	0.0150654	0.00478941	0.0330698
D001327	species	152480	Burkholderia ambifaria	Bacteria	2	0.00478941	0.00478941	0.000362767
D001327	species	163665	Dysgonomonas mossii	Bacteria	17	0.0311993	0.00478845	0.0668161
D001327	species	528244	Azospirillum thiophilum	Bacteria	2	0.00478278	0.00478278	0.000807283
D001327	species	202952	Acinetobacter gerneri	Bacteria	36	0.0715187	0.00477655	0.198224
D001327	species	35787	Lactobacillus pontis	Bacteria	6	0.0130756	0.00477641	0.0141651
D001327	species	1764	Mycobacterium avium	Bacteria	16	0.0123832	0.00477627	0.0223335
D001327	species	78258	Parascardovia denticolens	Bacteria	4	0.00441594	0.00477506	0.00143137
D001327	species	1411150	Sphaerochaeta sp. DSM 26296	Bacteria	4	0.00406303	0.00477365	0.00212094
D001327	species	84110	Slackia heliotrinireducens	Bacteria	14	0.010493	0.0047733	0.0120824
D001327	species	76123	Prevotella enoeca	Bacteria	14	0.00667204	0.00477121	0.00575694
D001327	species	339	Xanthomonas campestris	Bacteria	9	0.00412003	0.00477054	0.00244623
D001327	species	2297	Desulfobacterium niacini	Bacteria	1	0.00477054	0.00477054
D001327	species	40577	Xenorhabdus poinarii	Bacteria	1	0.00477054	0.00477054
D001327	species	157673	[Mannheimia] succiniciproducens	Bacteria	6	0.00903117	0.00476976	0.0118823
D001327	species	871327	Parabacteroides chinchillae	Bacteria	64	0.0109446	0.00476906	0.0223807
D001327	species	863372	Herbaspirillum huttiense	Bacteria	11	0.0119931	0.00476849	0.0189284
D001327	species	198252	Candidatus Pelagibacter ubique	Bacteria	2	0.00476418	0.00476418	0.00100179
D001327	species	74426	Collinsella aerofaciens	Bacteria	123	0.00939089	0.00476327	0.0145776
D001327	species	97478	Lactobacillus mucosae	Bacteria	25	0.00654195	0.00476327	0.00581228
D001327	species	143361	Filifactor alocis	Bacteria	17	0.00815739	0.00476327	0.0108369
D001327	species	1186051	Blattabacterium sp. (Blaberus giganteus)	Bacteria	1	0.00476327	0.00476327
D001327	species	272239	Pseudoclavibacter bifida	Bacteria	11	0.00796871	0.00476304	0.0108269
D001327	species	97084	Halobacteriovorax marinus	Bacteria	56	0.00617163	0.00475184	0.0065625
D001327	species	1479	Bacillus smithii	Bacteria	43	0.00625139	0.00474744	0.00632716
D001327	species	891	Desulfuromonas acetoxidans	Bacteria	3	0.00401983	0.00474744	0.00127695
D001327	species	264641	Desulfitibacter alkalitolerans	Bacteria	3	0.0049425	0.00474744	0.00161423
D001327	species	28898	Campylobacter helveticus	Bacteria	1	0.00474744	0.00474744
D001327	species	108980	Acinetobacter ursingii	Bacteria	66	0.0472908	0.00474598	0.110795
D001327	species	46609	Clostridium pascui	Bacteria	26	0.00548894	0.00474535	0.00442677
D001327	species	36875	Porphyromonas canoris	Bacteria	9	0.00461819	0.00474451	0.00246959
D001327	species	518	Bordetella bronchiseptica	Bacteria	1	0.00474451	0.00474451
D001327	species	102127	Geitlerinema sp. PCC 7105	Bacteria	1	0.00474451	0.00474451
D001327	species	638619	Bifidobacterium actinocoloniiforme	Bacteria	26	0.00603589	0.00474149	0.00486033
D001327	species	29360	Cellulosilyticum lentocellum	Bacteria	144	0.0130681	0.00474058	0.0763176
D001327	species	867	Ruminobacter amylophilus	Bacteria	11	0.00502678	0.00473664	0.0030774
D001327	species	1870819	Paenibacillus sp. BIHB4019	Bacteria	5	0.00402865	0.00473664	0.00164788
D001327	species	2026	Thermoactinomyces vulgaris	Bacteria	3	0.00497005	0.00473664	0.00313231
D001327	species	1691	Bifidobacterium indicum	Bacteria	53	0.0169741	0.00473418	0.0477806
D001327	species	1411133	Geothermomicrobium terrae	Bacteria	3	0.00458728	0.00473418	0.000286499
D001327	species	356145	Nocardia ninae	Bacteria	8	0.00457887	0.00473387	0.00107952
D001327	species	39029	Megasphaera cerevisiae	Bacteria	84	0.0121058	0.00473314	0.0203744
D001327	species	1765967	Acidihalobacter ferrooxidans	Bacteria	2	0.00472898	0.00472898	0.000229025
D001327	species	1630	Kandleria vitulina	Bacteria	91	0.193221	0.00472567	0.690826
D001327	species	1113617	Paenibacillus sp. NBRC 13637	Bacteria	29	0.0107333	0.00472567	0.0243309
D001327	species	1490051	Anoxybacillus geothermalis	Bacteria	13	0.0122171	0.00472567	0.0215832
D001327	species	263475	Viridibacillus arvi	Bacteria	7	0.00489139	0.00472567	0.00210635
D001327	species	485447	Thalassomonas actiniarum	Bacteria	1	0.00472567	0.00472567
D001327	species	1550609	Rheinheimera japonica	Bacteria	1	0.00472567	0.00472567
D001327	species	549	Pantoea agglomerans	Bacteria	32	0.006654	0.00472444	0.00527154
D001327	species	1478	Bacillus simplex	Bacteria	29	0.0135197	0.00472367	0.0229319
D001327	species	112002	Psychrobacter pacificensis	Bacteria	7	0.0110412	0.00472367	0.0138835
D001327	species	481003	Streptomyces mayteni	Bacteria	1	0.00472367	0.00472367
D001327	species	1111964	Paenibacillus sp. KOPRI80144	Bacteria	1	0.00472367	0.00472367
D001327	species	158327	Hahella chejuensis	Bacteria	1	0.00472322	0.00472322
D001327	species	572036	Pedobacter luteus	Bacteria	128	0.00583317	0.00471981	0.0043205
D001327	species	225196	Geopsychrobacter electrodiphilus	Bacteria	17	0.00584209	0.00471965	0.00537307
D001327	species	202259	Halobacillus sp. YIM-kkny15	Bacteria	1	0.00471965	0.00471965
D001327	species	161879	Corynebacterium kroppenstedtii	Bacteria	8	0.00464532	0.00471875	0.00136765
D001327	species	209462	Bacillus pichinotyi	Bacteria	8	0.00553291	0.00471654	0.00284492
D001327	species	114528	Mogibacterium neglectum	Bacteria	22	0.00778543	0.00471536	0.00755571
D001327	species	235931	Alkalibacter saccharofermentans	Bacteria	2	0.00471412	0.00471412	0.00132629
D001327	species	39493	Clostridium tarantellae	Bacteria	133	0.00808225	0.00471187	0.0141026
D001327	species	73141	Thiocystis violascens	Bacteria	5	0.004068	0.00471187	0.00120042
D001327	species	281473	Jiangella gansuensis	Bacteria	1	0.00471187	0.00471187
D001327	species	1302685	Chryseobacterium takakiae	Bacteria	1	0.00471187	0.00471187
D001327	species	37930	Glutamicibacter protophormiae	Bacteria	33	0.00469797	0.00470987	0.0027608
D001327	species	93063	Sphingomonas aquatilis	Bacteria	11	0.0057605	0.00470987	0.00331169
D001327	species	66378	Streptomyces yerevanensis	Bacteria	1	0.00470987	0.00470987
D001327	species	332410	Exiguobacterium sibiricum	Bacteria	1	0.00470987	0.00470987
D001327	species	634771	Chitinophaga eiseniae	Bacteria	84	0.00528254	0.00470559	0.0029111
D001327	species	40091	Helcococcus kunzii	Bacteria	49	0.00521766	0.00470544	0.00571286
D001327	species	824	Campylobacter gracilis	Bacteria	20	0.00619052	0.00470357	0.0061098
D001327	species	48466	Prosthecobacter vanneervenii	Bacteria	46	0.00648308	0.00469729	0.00617551
D001327	species	183	Leptonema illini	Bacteria	38	0.00479001	0.00469118	0.0023943
D001327	species	199	Campylobacter concisus	Bacteria	32	0.103572	0.00467984	0.246775
D001327	species	282402	Prevotella multiformis	Bacteria	118	0.0106843	0.00467929	0.0196383
D001327	species	196024	Aeromonas dhakensis	Bacteria	89	0.168858	0.0046705	0.975494
D001327	species	29369	Clostridium sardiniense	Bacteria	37	0.00952128	0.0046705	0.0216377
D001327	species	999468	Sphingobacterium sp. LMG 8345	Bacteria	122	0.0325892	0.00466965	0.296492
D001327	species	103892	Veillonella ratti	Bacteria	67	0.01675	0.0046594	0.0445668
D001327	species	882141	Bacillus sp. IHB B 2296	Bacteria	45	0.0125134	0.0046594	0.0217455
D001327	species	755171	Peptoniphilus tyrrelliae	Bacteria	33	0.0221557	0.0046594	0.0436413
D001327	species	387090	Bacteroides coprophilus	Bacteria	200	0.279915	0.00465615	1.42978
D001327	species	28903	Mycoplasma bovis	Bacteria	1	0.00464792	0.00464792
D001327	species	35768	Mycoplasma felifaucium	Bacteria	1	0.00464792	0.00464792
D001327	species	206041	Flavobacterium gelidilacus	Bacteria	1	0.00464792	0.00464792
D001327	species	51173	Ureibacillus thermosphaericus	Bacteria	12	0.00443546	0.00464284	0.00305876
D001327	species	899	Desulfomicrobium baculatum	Bacteria	34	0.00471095	0.00463423	0.00277596
D001327	species	38310	Rhodococcus coprophilus	Bacteria	8	0.00456526	0.00463323	0.00171714
D001327	species	85993	Hydrogenophilus hirschii	Bacteria	10	0.00417095	0.00463113	0.00266544
D001327	species	2100	Mycoplasma hyorhinis	Bacteria	2	0.00463105	0.00463105	0.000186987
D001327	species	1071	Rhodopila globiformis	Bacteria	2	0.00463103	0.00463103	0.00399497
D001327	species	33909	Pseudonocardia saturnea	Bacteria	1	0.00462942	0.00462942
D001327	species	1411123	Rhizobiales bacterium YIM 77505	Bacteria	1	0.00462942	0.00462942
D001327	species	1336	Streptococcus equi	Bacteria	59	0.00656027	0.00462792	0.0100488
D001327	species	1755639	Akkermansia sp. MC_55	Bacteria	1	0.00462792	0.00462792
D001327	species	373672	Chryseobacterium gambrini	Bacteria	2	0.00462633	0.00462633	0.00518824
D001327	species	99807	Corynebacterium auriscanis	Bacteria	70	0.00648611	0.00462358	0.0101545
D001327	species	158898	Gordonia westfalica	Bacteria	2	0.00462198	0.00462198	0.000494883
D001327	species	332249	Truepera radiovictrix	Bacteria	89	0.00547528	0.00462193	0.00385777
D001327	species	777	Coxiella burnetii	Bacteria	25	0.00548574	0.00462193	0.00441376
D001327	species	283878	Leucobacter aridicollis	Bacteria	1	0.00462193	0.00462193
D001327	species	112901	Sporomusa malonica	Bacteria	2	0.00462106	0.00462106	0.000521081
D001327	species	202261	Virgibacillus kekensis	Bacteria	10	0.00607527	0.00462047	0.00344577
D001327	species	132132	Desulfomicrobium orale	Bacteria	20	0.00455069	0.00462005	0.000910428
D001327	species	35825	Pseudobacteroides cellulosolvens	Bacteria	62	0.0514002	0.00461747	0.274564
D001327	species	1015	Bergeyella zoohelcum	Bacteria	44	0.0079213	0.00461255	0.0113119
D001327	species	572016	Pasteurellaceae bacterium CCUG 36050	Bacteria	6	0.00562563	0.00461125	0.0033989
D001327	species	28152	Yersinia kristensenii	Bacteria	16	0.00423697	0.00460373	0.00149925
D001327	species	208480	Actinomyces nasicola	Bacteria	24	0.00441089	0.00460041	0.00263097
D001327	species	228604	Prevotella salivae	Bacteria	63	0.105064	0.00459664	0.365929
D001327	species	407975	Prevotella pleuritidis	Bacteria	11	0.0152054	0.00459664	0.0185257
D001327	species	748811	Sulfuritalea hydrogenivorans	Bacteria	9	0.00719597	0.00459664	0.00951222
D001327	species	1383	Atopobium rimae	Bacteria	13	0.0139873	0.00459569	0.0343778
D001327	species	33937	Bacillus thermoalkalophilus	Bacteria	5	0.00418965	0.00459569	0.0014565
D001327	species	189723	Prevotella micans	Bacteria	5	0.00785651	0.00459158	0.00708169
D001327	species	249	Terrimonas ferruginea	Bacteria	1	0.00459158	0.00459158
D001327	species	47885	Pseudomonas oryzihabitans	Bacteria	2	0.00458946	0.00458946	0.000286152
D001327	species	1374	Planococcus kocurii	Bacteria	10	0.0132176	0.00458891	0.016498
D001327	species	51665	Aerococcus urinaeequi	Bacteria	2	0.00458739	0.00458739	0.00119839
D001327	species	930124	Bacillus halosaccharovorans	Bacteria	50	0.038742	0.00458623	0.202661
D001327	species	264463	Anaerosporobacter mobilis	Bacteria	66	0.00657192	0.00458433	0.0067931
D001327	species	472113	Geofilum rubicundum	Bacteria	77	0.0260851	0.00457708	0.0712243
D001327	species	231439	Desulfovibrio portus	Bacteria	1	0.00457708	0.00457708
D001327	species	1221450	Bacillus abyssalis	Bacteria	37	0.0117829	0.00457582	0.0215821
D001327	species	76860	Streptococcus constellatus	Bacteria	25	0.00985032	0.00457582	0.0204401
D001327	species	192421	Planococcus maritimus	Bacteria	23	0.0620437	0.00457582	0.199555
D001327	species	1033854	Thioalkalivibrio sulfidiphilus	Bacteria	3	0.00447369	0.00457582	0.00105932
D001327	species	319053	Bacillales bacterium CCUG 49712	Bacteria	1	0.00457582	0.00457582
D001327	species	372655	Nocardiopsis terrae	Bacteria	1	0.00457582	0.00457582
D001327	species	1600	Lactobacillus acetotolerans	Bacteria	6	0.00486324	0.00457349	0.00131594
D001327	species	135082	Selenomonas infelix	Bacteria	17	0.0236647	0.00456913	0.0474968
D001327	species	161889	Corynebacterium lipophiloflavum	Bacteria	7	0.0204924	0.00456913	0.0356678
D001327	species	216943	Spiroplasma montanense	Bacteria	5	0.00421112	0.00456913	0.00188652
D001327	species	156456	Anaeroglobus geminatus	Bacteria	26	0.0217909	0.0045686	0.0630937
D001327	species	470565	Prevotella histicola	Bacteria	64	0.179392	0.00456842	0.676153
D001327	species	78257	Bifidobacterium saeculare	Bacteria	45	0.0107346	0.00456704	0.0190432
D001327	species	305900	Endozoicomonas elysicola	Bacteria	5	0.00423715	0.00456704	0.00126778
D001327	species	71656	Brenneria alni	Bacteria	1	0.00456704	0.00456704
D001327	species	149715	Marinitoga piezophila	Bacteria	1	0.00456704	0.00456704
D001327	species	479117	Brevibacterium ravenspurgense	Bacteria	24	0.0378117	0.00455967	0.132847
D001327	species	90245	Oligella urethralis	Bacteria	9	0.0141502	0.0045529	0.026158
D001327	species	334543	Psychrobacter arcticus	Bacteria	24	0.00554958	0.00455251	0.00484306
D001327	species	29317	Actinomyces sp.	Bacteria	60	0.0590826	0.00455223	0.273455
D001327	species	78120	Succinispira mobilis	Bacteria	6	0.00537483	0.00455022	0.00423427
D001327	species	40223	Methylophaga thalassica	Bacteria	2	0.00455022	0.00455022	0.00298181
D001327	species	260554	[Brevibacterium] halotolerans	Bacteria	3	0.00358419	0.00455021	0.00268446
D001327	species	52767	Actinomyces denticolens	Bacteria	22	0.0126713	0.00454808	0.0186073
D001327	species	1570	Halobacillus halophilus	Bacteria	8	0.104996	0.00454665	0.263484
D001327	species	171399	Paenibacillus sp. DSM 6358	Bacteria	8	0.0321335	0.00454626	0.0802222
D001327	species	1608996	Pseudomonas helleri	Bacteria	29	0.0061592	0.00454525	0.00410287
D001327	species	685706	Yersinia nurmii	Bacteria	1	0.00454525	0.00454525
D001327	species	42777	Tsukamurella inchonensis	Bacteria	4	0.0043923	0.00454396	0.00108132
D001327	species	28112	Tannerella forsythia	Bacteria	50	0.160525	0.00454258	0.985313
D001327	species	59841	Paenibacillus kobensis	Bacteria	4	0.00442224	0.00454086	0.00134029
D001327	species	732	Aggregatibacter aphrophilus	Bacteria	22	0.0226376	0.00453928	0.0352599
D001327	species	60893	Desulfobacca acetoxidans	Bacteria	4	0.00453555	0.00453824	0.00113726
D001327	species	99907	Alkalibacterium olivapovliticus	Bacteria	6	0.00923317	0.00453795	0.0126195
D001327	species	1261	Peptostreptococcus anaerobius	Bacteria	10	0.00467528	0.00453679	0.00262382
D001327	species	69208	Clostridium polyendosporum	Bacteria	18	0.00542373	0.00453484	0.0049693
D001327	species	330920	Sphingomonas azotifigens	Bacteria	5	0.00808839	0.00453289	0.0112918
D001327	species	186931	Thioalkalivibrio nitratireducens	Bacteria	2	0.00453239	0.00453239	0.001642
D001327	species	566024	Saccharopolyspora tripterygii	Bacteria	1	0.00453196	0.00453196
D001327	species	37919	Rhodococcus opacus	Bacteria	22	0.00408375	0.00452452	0.00180076
D001327	species	1497	Clostridium formicaceticum	Bacteria	30	0.00616013	0.00452017	0.00614452
D001327	species	859	Fusobacterium necrophorum	Bacteria	24	0.0172076	0.00451788	0.0609806
D001327	species	1747	Propionibacterium acnes	Bacteria	60	0.0051865	0.00451741	0.00348893
D001327	species	114702	Actinomyces lingnae	Bacteria	81	0.0343912	0.00451671	0.119423
D001327	species	1494462	Lactococcus hircilactis	Bacteria	1	0.00451671	0.00451671
D001327	species	1338	Streptococcus intermedius	Bacteria	56	0.0306123	0.004516	0.0816538
D001327	species	314275	Alteromonas mediterranea	Bacteria	44	0.00504243	0.00451586	0.00344646
D001327	species	1393	Brevibacillus brevis	Bacteria	37	0.00455356	0.00451528	0.00248957
D001327	species	137730	Facklamia ignava	Bacteria	33	0.0137689	0.00451528	0.0371748
D001327	species	35621	Streptomyces mobaraensis	Bacteria	8	0.00772474	0.00451118	0.0103398
D001327	species	13076	Globicatella sanguinis	Bacteria	12	0.00951238	0.00450984	0.0189327
D001327	species	1113614	Paenibacillus sp. NBRC 13630	Bacteria	12	0.00591734	0.00450747	0.00486635
D001327	species	1113588	Bacillus sp. NBRC 3527	Bacteria	34	0.00657626	0.00450327	0.00652023
D001327	species	261292	Nitrosomonas sp. Is79A3	Bacteria	25	0.00607131	0.00449883	0.00407586
D001327	species	1693	Bifidobacterium minimum	Bacteria	17	0.00468484	0.00449883	0.00320196
D001327	species	1114117	Lactobacillus sp. NBRC 107298	Bacteria	9	0.00465512	0.00449883	0.00198873
D001327	species	474957	Paenibacillus castaneae	Bacteria	1	0.00449883	0.00449883
D001327	species	1620	Weissella minor	Bacteria	4	0.00548785	0.00449629	0.00557743
D001327	species	190	Aquaspirillum serpens	Bacteria	6	0.00493466	0.00449546	0.00113586
D001327	species	100174	Clostridium peptidivorans	Bacteria	6	0.00413821	0.00449188	0.000763904
D001327	species	1731	Eubacterium acidaminophilum	Bacteria	2	0.00448461	0.00448461	0.00433158
D001327	species	1463836	Streptomyces sp. NRRL B-3229	Bacteria	4	0.0202598	0.00448083	0.0333636
D001327	species	179995	Anaerobiospirillum thomasii	Bacteria	26	0.696616	0.00448047	2.4447
D001327	species	29527	Syntrophobacter wolinii	Bacteria	2	0.00447787	0.00447787	0.00090487
D001327	species	46124	Granulicatella adiacens	Bacteria	71	0.01205	0.00446977	0.0245084
D001327	species	555059	Streptomyces sedi	Bacteria	1	0.00446977	0.00446977
D001327	species	40683	Sphingomonas pruni	Bacteria	2	0.00446971	0.00446971	0.0020599
D001327	species	428712	Jonquetella anthropi	Bacteria	8	0.006559	0.00446941	0.00633856
D001327	species	1563	Desulfosporosinus orientis	Bacteria	96	0.00659573	0.00446809	0.00666639
D001327	species	29434	Neisseria pharyngis	Bacteria	2	0.00446708	0.00446708	0.00343154
D001327	species	2052	Mobiluncus mulieris	Bacteria	47	0.0283415	0.00446518	0.107365
D001327	species	134821	Ureaplasma parvum	Bacteria	11	0.00425693	0.00446518	0.00164897
D001327	species	621	Shigella boydii	Bacteria	6	0.00458774	0.00446502	0.000509081
D001327	species	232270	Effusibacillus pohliae	Bacteria	64	0.0048041	0.00446359	0.00253329
D001327	species	1462	Geobacillus kaustophilus	Bacteria	34	0.00516408	0.00446359	0.00342603
D001327	species	1246	Leuconostoc lactis	Bacteria	13	0.00742106	0.00446269	0.00591112
D001327	species	46206	Pseudobutyrivibrio ruminis	Bacteria	76	0.0163423	0.00445961	0.0507036
D001327	species	60133	Prevotella pallens	Bacteria	38	0.043719	0.00445795	0.0903909
D001327	species	28448	Komagataeibacter xylinus	Bacteria	1	0.00445782	0.00445782
D001327	species	2699	Heliobacterium gestii	Bacteria	5	0.0047834	0.00445653	0.00129138
D001327	species	42471	Desulfotomaculum thermocisternum	Bacteria	3	0.00410142	0.00445653	0.00094587
D001327	species	1456	Bacillus benzoevorans	Bacteria	21	0.0154306	0.00445633	0.0278033
D001327	species	82347	Facklamia languida	Bacteria	5	0.0051078	0.00445633	0.00382481
D001327	species	89053	Gordonia amicalis	Bacteria	3	0.00416719	0.00445633	0.00101379
D001327	species	86	Hyphomonas jannaschiana	Bacteria	1	0.00445633	0.00445633
D001327	species	180916	Cellvibrio fulvus	Bacteria	1	0.00445633	0.00445633
D001327	species	467210	Lachnoanaerobaculum saburreum	Bacteria	90	0.0462881	0.00445504	0.167073
D001327	species	99675	Clostridium putrefaciens	Bacteria	6	0.0128128	0.00445392	0.020777
D001327	species	529	Ochrobactrum anthropi	Bacteria	33	0.04039	0.00445375	0.0746541
D001327	species	227866	Bacillus tequilensis	Bacteria	2	0.00445262	0.00445262	0.00273264
D001327	species	1164945	Enteractinococcus sp. YIM 100602	Bacteria	6	0.0039477	0.00444617	0.0016763
D001327	species	157838	Bacillus shackletonii	Bacteria	40	0.0143194	0.00444298	0.05907
D001327	species	47671	Lautropia mirabilis	Bacteria	43	0.0316045	0.00443912	0.154858
D001327	species	44256	Caldanaerobius polysaccharolyticus	Bacteria	25	0.0551791	0.00443912	0.206065
D001327	species	1110546	Veillonella tobetsuensis	Bacteria	17	0.0189944	0.00443912	0.042454
D001327	species	216945	Spiroplasma syrphidicola	Bacteria	9	0.00630064	0.00443912	0.00620362
D001327	species	258224	Corynebacterium resistens	Bacteria	9	0.00963378	0.00443912	0.0107881
D001327	species	120962	Roseiflexus castenholzii	Bacteria	3	0.00392915	0.00443912	0.00315483
D001327	species	1318	Streptococcus parasanguinis	Bacteria	1	0.00443912	0.00443912
D001327	species	55508	Janthinobacterium agaricidamnosum	Bacteria	8	0.00645291	0.00443829	0.00755131
D001327	species	1314	Streptococcus pyogenes	Bacteria	23	0.00770064	0.00443734	0.014445
D001327	species	54736	Salmonella bongori	Bacteria	7	0.00723159	0.00443734	0.0079898
D001327	species	396595	Thioalkalivibrio sp. K90mix	Bacteria	1	0.00443734	0.00443734
D001327	species	445709	Pandoraea thiooxydans	Bacteria	8	0.00586923	0.00443535	0.0033899
D001327	species	1626	Lactobacillus sharpeae	Bacteria	41	0.00664152	0.00443459	0.00755662
D001327	species	553	Pantoea ananatis	Bacteria	29	0.00494519	0.00443459	0.0032397
D001327	species	1604	Lactobacillus amylovorus	Bacteria	17	0.00748071	0.00443459	0.0125761
D001327	species	86666	Salimicrobium halophilum	Bacteria	7	0.00474958	0.00443459	0.0020109
D001327	species	573062	Thermoanaerobacter sp. X513	Bacteria	4	0.00432104	0.00443441	0.00155091
D001327	species	181662	Desulfovibrio giganteus	Bacteria	1	0.00442929	0.00442929
D001327	species	157268	Helicobacter winghamensis	Bacteria	4	0.00464214	0.00442478	0.0017333
D001327	species	46125	Abiotrophia defectiva	Bacteria	37	0.0134078	0.00442282	0.0315609
D001327	species	45242	Capnocytophaga granulosa	Bacteria	15	0.0328927	0.00442282	0.0716038
D001327	species	134	Methylocystis parvus	Bacteria	1	0.00442282	0.00442282
D001327	species	254785	Streptococcus halichoeri	Bacteria	1	0.00442282	0.00442282
D001327	species	1113725	Alcanivorax sp. NBRC 101095	Bacteria	1	0.00442282	0.00442282
D001327	species	63656	Thiomicrospira chilensis	Bacteria	2	0.00442198	0.00442198	0.00242573
D001327	species	132476	Pseudomonas kilonensis	Bacteria	38	0.011093	0.00441698	0.0223404
D001327	species	889	Desulfovibrio longus	Bacteria	2	0.00441331	0.00441331	0.00131361
D001327	species	293	Brevundimonas diminuta	Bacteria	30	0.5035	0.00441013	1.56475
D001327	species	632	Yersinia pestis	Bacteria	51	0.00572199	0.00441005	0.00452176
D001327	species	943673	Lactobacillus brantae	Bacteria	12	0.0231155	0.00440775	0.0470121
D001327	species	1071880	Sphingobacterium sp. CCBAU 10953	Bacteria	91	0.00498645	0.00440529	0.00299974
D001327	species	129958	Carboxydothermus hydrogenoformans	Bacteria	1	0.00440529	0.00440529
D001327	species	157782	Pseudomonas parafulva	Bacteria	34	0.00956006	0.0044009	0.0197963
D001327	species	93222	Pandoraea sputorum	Bacteria	2	0.00439683	0.00439683	0.00103581
D001327	species	852	Fusobacterium perfoetens	Bacteria	18	0.00564428	0.00439361	0.00399028
D001327	species	1542	Clostridium novyi	Bacteria	6	0.00562853	0.00438949	0.00391906
D001327	species	1114067	Weissella sp. NBRC 107245	Bacteria	65	0.00862811	0.00438712	0.0129716
D001327	species	1128614	Bacillus sp. JCM 10530	Bacteria	7	0.00665743	0.00438712	0.00580612
D001327	species	57028	Algoriphagus ratkowskyi	Bacteria	1	0.00438712	0.00438712
D001327	species	79601	Metallosphaera hakonensis	Archaea	1	0.00438712	0.00438712
D001327	species	453	Legionella feeleii	Bacteria	18	0.00441503	0.00438424	0.00293476
D001327	species	307480	Chryseobacterium vrystaatense	Bacteria	3	0.0079436	0.00438135	0.00783711
D001327	species	34062	Moraxella osloensis	Bacteria	17	0.0167535	0.0043802	0.0369019
D001327	species	28115	Porphyromonas macacae	Bacteria	1	0.0043802	0.0043802
D001327	species	455353	Bradyrhizobium sp. CCBAU 15544	Bacteria	1	0.0043802	0.0043802
D001327	species	33002	Desulfurella acetivorans	Bacteria	2	0.00437652	0.00437652	0.000490308
D001327	species	1548	Clostridium scatologenes	Bacteria	12	0.00645037	0.00437479	0.00775014
D001327	species	106634	Thioalkalivibrio versutus	Bacteria	78	0.00498627	0.00437259	0.00305499
D001327	species	592978	Ruminococcus faecis	Bacteria	10	0.00479628	0.00436707	0.00227079
D001327	species	442734	Lewinella antarctica	Bacteria	2	0.00436366	0.00436366	0.00178394
D001327	species	1323	Faecalicoccus pleomorphus	Bacteria	36	0.00701654	0.00436256	0.00687962
D001327	species	68274	Streptomyces tauricus	Bacteria	40	0.00712556	0.00436053	0.00773497
D001327	species	79681	Tissierella creatinophila	Bacteria	20	0.00501654	0.00435806	0.00432113
D001327	species	644220	Marinicella litoralis	Bacteria	3	0.0052186	0.00435806	0.00401417
D001327	species	37487	Marichromatium purpuratum	Bacteria	1	0.00435806	0.00435806
D001327	species	159896	Microbacterium gubbeenense	Bacteria	2	0.00435696	0.00435696	0.00116092
D001327	species	254	Chryseobacterium indoltheticum	Bacteria	10	0.363151	0.00435684	0.977821
D001327	species	1491	Clostridium botulinum	Bacteria	90	0.00807925	0.00434934	0.0150461
D001327	species	844	Wolinella succinogenes	Bacteria	2	0.00434916	0.00434916	0.00231923
D001327	species	34007	Paracoccus versutus	Bacteria	1	0.00434546	0.00434546
D001327	species	414778	Planococcus donghaensis	Bacteria	12	0.00809837	0.0043431	0.0124607
D001327	species	461876	Alkaliphilus oremlandii	Bacteria	84	0.00702899	0.00433984	0.0109216
D001327	species	135083	Selenomonas noxia	Bacteria	14	0.00416461	0.00433845	0.00262227
D001327	species	260355	Limnobacter sp. HTCC376	Bacteria	11	0.00465632	0.00433069	0.00157487
D001327	species	1596	Lactobacillus gasseri	Bacteria	17	0.018777	0.00432882	0.0438044
D001327	species	152331	Lactobacillus parabuchneri	Bacteria	5	0.00840036	0.00432882	0.0119613
D001327	species	357278	Lactobacillus parabrevis	Bacteria	1	0.00432882	0.00432882
D001327	species	481719	Lactobacillus sunkii	Bacteria	1	0.00432882	0.00432882
D001327	species	173990	Rheinheimera pacifica	Bacteria	9	0.00416371	0.00432694	0.00115744
D001327	species	216932	Spiroplasma chinense	Bacteria	16	0.00460999	0.00432358	0.00277978
D001327	species	441500	Corynebacterium timonense	Bacteria	16	0.00595372	0.00432185	0.00645553
D001327	species	368811	Rheinheimera perlucida	Bacteria	20	0.0050458	0.00431989	0.00430299
D001327	species	1322	Blautia hansenii	Bacteria	47	0.0201246	0.00431667	0.0436159
D001327	species	587	Providencia rettgeri	Bacteria	43	0.230665	0.00431667	1.21652
D001327	species	33959	Lactobacillus johnsonii	Bacteria	39	0.0113459	0.00431667	0.0189717
D001327	species	194326	Lactobacillus versmoldensis	Bacteria	27	0.0327146	0.00431667	0.0857297
D001327	species	182640	Kribbella flavida	Bacteria	11	0.0111227	0.00431667	0.0135091
D001327	species	545533	Alishewanella jeotgali	Bacteria	11	0.00468414	0.00431667	0.00315318
D001327	species	43990	Corynebacterium segmentosum	Bacteria	7	0.00441871	0.00431667	0.00320674
D001327	species	55507	Schwartzia succinivorans	Bacteria	7	0.00415147	0.00431667	0.0025442
D001327	species	590845	Rhodococcus sp. YIM 100121	Bacteria	5	0.00378182	0.00431667	0.00169057
D001327	species	208443	Amycolatopsis balhimycina	Bacteria	3	0.00437148	0.00431667	0.00134908
D001327	species	48937	Novosphingobium stygium	Bacteria	1	0.00431667	0.00431667
D001327	species	483011	Lactobacillus fabifermentans	Bacteria	1	0.00431667	0.00431667
D001327	species	76848	Sphingomonas roseiflava	Bacteria	1	0.00431639	0.00431639
D001327	species	1524254	Pseudohongiella acticola	Bacteria	17	0.00495103	0.00431285	0.00311383
D001327	species	29359	Asaccharospora irregularis	Bacteria	1	0.00431034	0.00431034
D001327	species	1659	Actinomyces israelii	Bacteria	56	0.0147812	0.00431007	0.034663
D001327	species	285091	Alcanivorax dieselolei	Bacteria	32	0.00549766	0.00431007	0.00365563
D001327	species	518643	Bifidobacterium mongoliense	Bacteria	2	0.00430961	0.00430961	0.00179514
D001327	species	470861	Virgibacillus sp. YIM C826	Bacteria	8	0.00709105	0.00430834	0.00739785
D001327	species	654	Aeromonas veronii	Bacteria	77	0.0756005	0.00430737	0.595802
D001327	species	878	Desulfovibrio fructosivorans	Bacteria	12	0.0041883	0.00430685	0.00291246
D001327	species	40681	Sphingomonas asaccharolytica	Bacteria	6	0.0128763	0.004296	0.0216628
D001327	species	1870820	Paenibacillus sp. IHBB 9852	Bacteria	20	0.00422421	0.00429474	0.00220672
D001327	species	1416778	Chryseobacterium arachidis	Bacteria	6	0.0672458	0.00429241	0.156609
D001327	species	76489	Clostridium acetireducens	Bacteria	10	0.0204973	0.00428609	0.0493295
D001327	species	65655	Hydrogenophaga palleronii	Bacteria	10	0.00439452	0.004284	0.00118325
D001327	species	362787	Candidatus Protochlamydia amoebophila	Bacteria	2	0.00428186	0.00428186	0.00408373
D001327	species	83406	gamma proteobacterium HdN1	Bacteria	4	0.00393538	0.00428045	0.0024313
D001327	species	1613	Lactobacillus fermentum	Bacteria	37	0.0244956	0.00427917	0.0800022
D001327	species	39791	Corynebacterium glucuronolyticum	Bacteria	18	0.00476171	0.00426747	0.00332002
D001327	species	1086703	Luteolibacter luojiensis	Bacteria	27	0.00796943	0.00426515	0.0104919
D001327	species	417373	Lactobacillus equigenerosi	Bacteria	11	0.00527654	0.00426515	0.00363708
D001327	species	1556	Gottschalkia acidurici	Bacteria	12	0.00390468	0.00426433	0.00144912
D001327	species	508451	Lactobacillus taiwanensis	Bacteria	2	0.00426016	0.00426016	0.00438226
D001327	species	28255	Marinomonas vaga	Bacteria	3	0.00425746	0.00425713	0.00090979
D001327	species	35841	Bacillus thermoamylovorans	Bacteria	49	0.00700398	0.0042555	0.00903133
D001327	species	264636	Acholeplasma hippikon	Bacteria	1	0.0042555	0.0042555
D001327	species	510955	Chryseobacterium solincola	Bacteria	1	0.0042555	0.0042555
D001327	species	51161	Actinobacillus delphinicola	Bacteria	37	0.00752172	0.0042526	0.00830958
D001327	species	2082	Syntrophomonas bryantii	Bacteria	17	0.00700051	0.0042526	0.00639754
D001327	species	89059	Lactobacillus acidipiscis	Bacteria	9	0.00694646	0.0042526	0.0049216
D001327	species	53446	Streptomyces cinnamoneus	Bacteria	14	0.00606923	0.00425131	0.00419324
D001327	species	2006	Thermobispora bispora	Bacteria	6	0.0044903	0.004251	0.00205742
D001327	species	300	Pseudomonas mendocina	Bacteria	18	0.0604038	0.00424647	0.168586
D001327	species	72026	Helcococcus ovis	Bacteria	10	0.0101035	0.00424341	0.0167291
D001327	species	477976	Calditerrivibrio nitroreducens	Bacteria	14	0.00552034	0.00424178	0.008509
D001327	species	2754	Synergistes jonesii	Bacteria	1	0.00423531	0.00423531
D001327	species	225991	Comamonas aquatica	Bacteria	35	0.364126	0.00423245	1.67977
D001327	species	324767	Bacillus infantis	Bacteria	15	0.00435175	0.00423245	0.00252763
D001327	species	1134687	Klebsiella michiganensis	Bacteria	13	0.00589321	0.00423245	0.00353847
D001327	species	33962	Lactobacillus kefiri	Bacteria	3	0.00401425	0.00423245	0.001757
D001327	species	386490	Terribacillus goriensis	Bacteria	3	0.00434427	0.00423245	0.000382811
D001327	species	49283	Paenibacillus thiaminolyticus	Bacteria	1	0.00423245	0.00423245
D001327	species	238834	Clostridium estertheticum	Bacteria	26	0.00916757	0.00423102	0.0122031
D001327	species	1113650	Sphingobacterium sp. NBRC 15340	Bacteria	113	0.00462609	0.00423066	0.00252422
D001327	species	659243	Bacillus siamensis	Bacteria	37	0.0145287	0.00423066	0.0377554
D001327	species	666	Vibrio cholerae	Bacteria	5	0.00391598	0.00423066	0.00091216
D001327	species	85682	Anaerobacillus arseniciselenatis	Bacteria	3	0.00493767	0.00423066	0.00419102
D001327	species	202258	Halobacillus sp. YIM-kkny2	Bacteria	1	0.00423066	0.00423066
D001327	species	1365	Lactococcus plantarum	Bacteria	29	0.00594831	0.00422905	0.00606025
D001327	species	2150	Acholeplasma modicum	Bacteria	11	0.035295	0.00422905	0.0703775
D001327	species	83526	Lactobacillus paralimentarius	Bacteria	7	0.00440382	0.00422905	0.00240604
D001327	species	272210	Leucobacter albus	Bacteria	1	0.00422905	0.00422905
D001327	species	69823	Selenomonas sputigena	Bacteria	19	0.00516957	0.0042269	0.00491107
D001327	species	57666	Sulfurospirillum arcachonense	Bacteria	15	0.00706608	0.0042269	0.0078879
D001327	species	1611423	Flavobacterium sp. DSM 9626	Bacteria	7	0.296915	0.0042269	0.775122
D001327	species	1144662	Acinetobacter sp. CIP 101966	Bacteria	5	0.00340564	0.0042269	0.00241172
D001327	species	991	Flavobacterium hydatis	Bacteria	3	0.0035595	0.0042269	0.00234059
D001327	species	29332	[Bacillus] aminovorans	Bacteria	2	0.00422657	0.00422657	0.000493914
D001327	species	714067	Kroppenstedtia eburnea	Bacteria	10	0.00420769	0.00422622	0.000933583
D001327	species	53435	Treponema paraluiscuniculi	Bacteria	2	0.00422575	0.00422575	0.000900691
D001327	species	833	Fibrobacter succinogenes	Bacteria	2	0.00422259	0.00422259	0.00215603
D001327	species	415956	Sphingobacterium composti Yoo et al. 2007	Bacteria	92	0.00465567	0.00422201	0.00226948
D001327	species	28108	Alteromonas macleodii	Bacteria	91	0.00496863	0.00422101	0.0043819
D001327	species	477680	Filimonas lacunae	Bacteria	31	0.00430252	0.00422101	0.00160092
D001327	species	58180	Desulfovibrio alaskensis	Bacteria	56	0.00441911	0.00421801	0.00191022
D001327	species	52774	Actinomyces slackii	Bacteria	9	0.00608785	0.00421194	0.00735005
D001327	species	2088	Anaeroplasma bactoclasticum	Bacteria	48	0.0153958	0.00421108	0.0478026
D001327	species	1513	Clostridium tetani	Bacteria	34	0.00442114	0.00421052	0.00243465
D001327	species	189722	Prevotella marshii	Bacteria	85	1.03677	0.00420982	3.36142
D001327	species	251542	Candidatus Blochmannia chromaiodes	Bacteria	27	0.0039823	0.00420982	0.00132366
D001327	species	293050	Rhodococcus kroppenstedtii	Bacteria	14	0.00459015	0.00420946	0.00230905
D001327	species	314319	Prolixibacter bellariivorans	Bacteria	57	0.00471601	0.00420911	0.00247574
D001327	species	1404244	Corynebacterium glyciniphilum	Bacteria	13	0.00410822	0.00420911	0.00198317
D001327	species	1055487	Methylotenera versatilis	Bacteria	5	0.0041591	0.00420911	0.00117009
D001327	species	1588	Lactobacillus hilgardii	Bacteria	32	0.00558245	0.00420502	0.00480043
D001327	species	495	Neisseria elongata	Bacteria	10	0.0169481	0.00420051	0.027103
D001327	species	1229	Nitrosococcus oceani	Bacteria	2	0.00419795	0.00419795	0.000955068
D001327	species	180332	Robinsoniella peoriensis	Bacteria	44	0.00889339	0.00418356	0.0117865
D001327	species	1614	Lactobacillus fructivorans	Bacteria	4	0.00402783	0.00418199	0.000760184
D001327	species	623	Shigella flexneri	Bacteria	54	0.00457796	0.00417865	0.00323757
D001327	species	1159213	Peptostreptococcus canis	Bacteria	1	0.00417332	0.00417332
D001327	species	229549	Streptococcus minor	Bacteria	41	0.00680179	0.00417206	0.00658324
D001327	species	34011	Niveispirillum irakense	Bacteria	3	0.0156638	0.00417206	0.0210127
D001327	species	258723	Marinilactibacillus piezotolerans	Bacteria	3	0.00447548	0.00417206	0.00122113
D001327	species	86332	Mogibacterium pumilum	Bacteria	33	0.00920854	0.00416667	0.0237992
D001327	species	2041	Aeromicrobium erythreum	Bacteria	1	0.00416667	0.00416667
D001327	species	219314	Aeromicrobium marinum	Bacteria	1	0.00416667	0.00416667
D001327	species	652716	Prevotella sp. oral taxon 299	Bacteria	56	0.028716	0.00416377	0.0764569
D001327	species	84023	Clostridium autoethanogenum	Bacteria	26	0.00682964	0.00416233	0.0115
D001327	species	1519	Clostridium tyrobutyricum	Bacteria	49	0.00657603	0.00416146	0.0093711
D001327	species	2734	Symbiobacterium thermophilum	Bacteria	35	0.0041096	0.00416146	0.0020764
D001327	species	52786	Anaerofilum agile	Bacteria	27	0.00479663	0.00416146	0.00262849
D001327	species	38313	Shewanella algae	Bacteria	13	0.00404463	0.00416146	0.00178359
D001327	species	86665	Bacillus halodurans	Bacteria	11	0.00381956	0.00415973	0.00139914
D001327	species	219748	Clostridium tunisiense	Bacteria	87	0.0053597	0.004158	0.00443262
D001327	species	121039	Ferrimicrobium acidiphilum	Bacteria	19	0.00502063	0.004158	0.00279685
D001327	species	189425	Paenibacillus graminis	Bacteria	9	0.00404115	0.004158	0.00118766
D001327	species	253256	Soehngenia saccharolytica	Bacteria	7	0.00419665	0.004158	0.00197127
D001327	species	57704	Tsukamurella tyrosinosolvens	Bacteria	5	0.00412632	0.004158	0.000903759
D001327	species	196	Campylobacter fetus	Bacteria	3	0.00406259	0.004158	0.000978131
D001327	species	42422	Halobacteroides halobius	Bacteria	3	0.0032479	0.004158	0.00233378
D001327	species	203	Campylobacter rectus	Bacteria	1	0.004158	0.004158
D001327	species	1097	Chlorobaculum tepidum	Bacteria	1	0.004158	0.004158
D001327	species	45497	[Clostridium] ultunense	Bacteria	1	0.004158	0.004158
D001327	species	59840	Paenibacillus curdlanolyticus	Bacteria	1	0.004158	0.004158
D001327	species	767892	Candidatus Puniceispirillum marinum	Bacteria	22	0.00469329	0.00415447	0.00284055
D001327	species	1277350	Geobacter sp. DSM 9736	Bacteria	20	0.00538379	0.00415444	0.00412071
D001327	species	33968	Leuconostoc pseudomesenteroides	Bacteria	14	0.00616513	0.00415439	0.00779337
D001327	species	253245	Owenweeksia hongkongensis	Bacteria	88	0.00480223	0.00415361	0.00319032
D001327	species	1598	Lactobacillus reuteri	Bacteria	82	0.0114202	0.00414888	0.0338839
D001327	species	88431	Dorea longicatena	Bacteria	89	0.00469493	0.00414748	0.00322366
D001327	species	52229	Hallella seregens	Bacteria	13	0.00429931	0.00414748	0.000743338
D001327	species	231049	Lactobacillus rossiae	Bacteria	3	0.00421519	0.00414748	0.00144236
D001327	species	119	Rubinisphaera brasiliensis	Bacteria	1	0.00414748	0.00414748
D001327	species	86102	Idiomarina abyssalis	Bacteria	1	0.00414748	0.00414748
D001327	species	667303	Salinirepens amamiensis	Bacteria	1	0.00414748	0.00414748
D001327	species	256701	Glutamicibacter arilaitensis	Bacteria	8	0.0184888	0.00414604	0.0398588
D001327	species	421628	Ectothiorhodospira haloalkaliphila	Bacteria	2	0.00414592	0.00414592	0.000341108
D001327	species	354246	Spongiibacter marinus	Bacteria	6	0.00373172	0.00414577	0.00152251
D001327	species	69964	Azotobacter salinestris	Bacteria	2	0.00414534	0.00414534	0.00110074
D001327	species	121163	Actinomyces suimastitidis	Bacteria	22	0.00719216	0.00414517	0.0120397
D001327	species	644	Aeromonas hydrophila	Bacteria	58	0.112388	0.00414498	0.809788
D001327	species	931533	Lactobacillus saniviri	Bacteria	9	0.0290022	0.00414456	0.0536463
D001327	species	703	Plesiomonas shigelloides	Bacteria	94	0.00671388	0.00414216	0.0138548
D001327	species	252	Halomonas halmophila	Bacteria	21	0.00455611	0.00413976	0.00166285
D001327	species	171692	Virgibacillus carmonensis	Bacteria	1	0.00413976	0.00413976
D001327	species	225144	Oceanisphaera litoralis	Bacteria	1	0.00413976	0.00413976
D001327	species	413479	Solimonas soli	Bacteria	1	0.00413976	0.00413976
D001327	species	305719	Prevotella baroniae	Bacteria	35	0.127825	0.00413479	0.451452
D001327	species	589537	Prevotella dentasini	Bacteria	21	0.056218	0.00413479	0.217237
D001327	species	160453	Enterococcus gilvus	Bacteria	16	0.0040903	0.00413068	0.00127935
D001327	species	98672	Arthrobacter luteolus	Bacteria	10	0.00448448	0.00413003	0.0034997
D001327	species	33910	Amycolatopsis mediterranei	Bacteria	2	0.00412436	0.00412436	0.001477
D001327	species	471	Acinetobacter calcoaceticus	Bacteria	28	0.116521	0.0041226	0.495261
D001327	species	147047	Desulfovibrio mexicanus	Bacteria	8	0.00435955	0.00411887	0.00101986
D001327	species	1377	Aerococcus viridans	Bacteria	2	0.00411853	0.00411853	0.00112907
D001327	species	158899	Collimonas fungivorans	Bacteria	6	0.00378735	0.00411393	0.00105923
D001327	species	2718	Cardiobacterium hominis	Bacteria	27	0.0103806	0.00410829	0.0275434
D001327	species	375175	Lactobacillus backii	Bacteria	11	0.00778449	0.00410829	0.0108494
D001327	species	487316	Acinetobacter soli	Bacteria	9	0.00739516	0.00410829	0.00763178
D001327	species	480930	Lactobacillus odoratitofui	Bacteria	3	0.00417997	0.00410829	0.00120428
D001327	species	48074	Microbulbifer hydrolyticus	Bacteria	1	0.00410829	0.00410829
D001327	species	1467	Bacillus lentus	Bacteria	17	0.00514043	0.00410627	0.00523272
D001327	species	220684	Bacillus drentensis	Bacteria	15	0.00568348	0.00410627	0.00720884
D001327	species	247	Empedobacter brevis	Bacteria	7	0.0102822	0.00410627	0.0160168
D001327	species	1755603	Bacteroides sp. MC_12	Bacteria	1	0.00410627	0.00410627
D001327	species	298653	Frankia sp. EAN1pec	Bacteria	4	0.00437301	0.0041058	0.00270682
D001327	species	191026	Desulfovibrio hydrothermalis	Bacteria	4	0.00416821	0.0041046	0.000537928
D001327	species	306546	Marinimicrobium agarilyticum	Bacteria	4	0.00419311	0.00410302	0.000907703
D001327	species	754477	Methylophaga frappieri	Bacteria	6	0.00469423	0.00410213	0.00233731
D001327	species	1793963	Bacillus nakamurai	Bacteria	10	0.010687	0.0040942	0.0177932
D001327	species	1593	Lactobacillus sp. 30A	Bacteria	2	0.00409419	0.00409419	7.53705e-05
D001327	species	1244	Leuconostoc gelidum	Bacteria	28	0.0105186	0.0040932	0.022273
D001327	species	90736	Moritella marina	Bacteria	63	0.00496647	0.00409316	0.00335006
D001327	species	203471	Tepidiphilus margaritifer	Bacteria	5	0.0090147	0.00409316	0.0109937
D001327	species	98512	Brevundimonas sp. LMG 9564	Bacteria	1	0.00409316	0.00409316
D001327	species	1235990	Candidatus Pantoea carbekii	Bacteria	4	0.00352928	0.0040925	0.00178741
D001327	species	1533	Clostridium fallax	Bacteria	18	0.00432456	0.00408939	0.00164777
D001327	species	330214	Nitrospira defluvii	Bacteria	18	0.00503661	0.00408838	0.00266191
D001327	species	884684	Mageeibacillus indolicus	Bacteria	118	0.0288766	0.004087	0.25669
D001327	species	1501	Clostridium pasteurianum	Bacteria	72	0.00600923	0.00408561	0.00593489
D001327	species	454155	Paraprevotella xylaniphila	Bacteria	91	0.0302158	0.00408547	0.112437
D001327	species	376805	Bacteroides salanitronis	Bacteria	53	0.0287925	0.00408547	0.107393
D001327	species	134605	Fusobacterium equinum	Bacteria	27	0.00639576	0.00408547	0.00751842
D001327	species	160386	Corynebacterium casei	Bacteria	18	0.00455731	0.00408473	0.00312819
D001327	species	178399	Marinomonas primoryensis	Bacteria	22	0.00871792	0.00408405	0.0132987
D001327	species	67854	Actinobacillus succinogenes	Bacteria	1	0.00408122	0.00408122
D001327	species	119495	Actinomyces catuli	Bacteria	1	0.00408122	0.00408122
D001327	species	1536	Hathewaya limosa	Bacteria	77	0.00524954	0.00408013	0.00513986
D001327	species	693075	Caldisericum exile	Bacteria	13	0.00375313	0.00408013	0.00143141
D001327	species	1326	Streptococcus acidominimus	Bacteria	5	0.0232258	0.00408013	0.0428059
D001327	species	77008	Pseudorhodobacter ferrugineus	Bacteria	1	0.00408013	0.00408013
D001327	species	1450648	Clostridium oryzae	Bacteria	8	0.00440014	0.0040793	0.00359831
D001327	species	70996	Herpetosiphon geysericola	Bacteria	2	0.0040773	0.0040773	0.00105292
D001327	species	638849	Pyramidobacter piscolens	Bacteria	19	0.013721	0.00407647	0.0276684
D001327	species	856	Fusobacterium varium	Bacteria	29	0.0284159	0.00407531	0.112135
D001327	species	137461	Aerosphaera taetra	Bacteria	7	0.00987145	0.00406918	0.0159203
D001327	species	1113920	Sporolactobacillus sp. NBRC 103096	Bacteria	3	0.00491867	0.00406918	0.00414218
D001327	species	194435	Methylobacterium sp. PC30.39	Bacteria	1	0.00406918	0.00406918
D001327	species	228745	Thermovibrio ammonificans	Bacteria	1	0.00406918	0.00406918
D001327	species	604332	Meiothermus rufus	Bacteria	1	0.00406918	0.00406918
D001327	species	1453492	Chryseobacterium hispalense	Bacteria	1	0.00406918	0.00406918
D001327	species	1586267	Apibacter mensalis	Bacteria	40	0.00462659	0.00406796	0.0034439
D001327	species	2296	Desulfobacterium autotrophicum	Bacteria	2	0.00406775	0.00406775	0.000991003
D001327	species	1471	Bacillus methanolicus	Bacteria	49	0.0044715	0.0040662	0.00302146
D001327	species	63612	Sodalis glossinidius	Bacteria	47	0.00506212	0.0040662	0.00468133
D001327	species	45498	Helicobacter cholecystus	Bacteria	1	0.0040662	0.0040662
D001327	species	206403	Sulfurovum lithotrophicum	Bacteria	33	0.00529774	0.00406289	0.00352602
D001327	species	160799	Paenibacillus borealis	Bacteria	11	0.0202415	0.00406289	0.0488611
D001327	species	395933	Chryseobacterium lathyri	Bacteria	7	0.0100399	0.00406289	0.0145616
D001327	species	270345	Azotobacter armeniacus	Bacteria	3	0.00423302	0.0040591	0.0013155
D001327	species	185761	Corynebacterium spheniscorum	Bacteria	12	0.00613316	0.00405716	0.00630387
D001327	species	566027	Micrococcus yunnanensis	Bacteria	13	0.00357168	0.00405581	0.00234809
D001327	species	1747005	Micrococcus sp. HBUM178886	Bacteria	11	0.00420917	0.00405581	0.00218455
D001327	species	35756	Corynebacterium pilosum	Bacteria	9	0.00460982	0.00405581	0.00274224
D001327	species	364039	Azohydromonas australica	Bacteria	7	0.0042086	0.00405581	0.00111324
D001327	species	35700	Heliophilum fasciatum	Bacteria	5	0.00404771	0.00405581	0.000734816
D001327	species	47312	Tsukamurella pulmonis	Bacteria	5	0.011275	0.00405581	0.0182767
D001327	species	171686	Bacillus sp. LMG 20243	Bacteria	3	0.00367664	0.00405581	0.00102095
D001327	species	387638	Persicobacter psychrovividus	Bacteria	1	0.00405581	0.00405581
D001327	species	1656	Actinomyces viscosus	Bacteria	22	0.00494244	0.00405521	0.00431146
D001327	species	273677	Microbacterium oleivorans	Bacteria	10	0.004281	0.00405397	0.00182554
D001327	species	1732	Eubacterium oxidoreducens	Bacteria	26	0.011805	0.00404589	0.0256787
D001327	species	1232575	Acidithiobacillus ferridurans	Bacteria	2	0.00404538	0.00404538	0.00212133
D001327	species	76853	Solibacillus silvestris	Bacteria	47	0.0680133	0.00404253	0.254183
D001327	species	1051899	Actimicrobium antarcticum	Bacteria	1	0.00404253	0.00404253
D001327	species	77768	Prevotella albensis	Bacteria	55	0.00550348	0.00404089	0.0056165
D001327	species	28136	Prevotella oulorum	Bacteria	53	0.0169256	0.00404089	0.0597715
D001327	species	1553	Clostridium tetanomorphum	Bacteria	25	0.00458505	0.00404089	0.00252471
D001327	species	2743	Marinobacter hydrocarbonoclasticus	Bacteria	15	0.00429577	0.00404089	0.00191585
D001327	species	55213	Brenneria rubrifaciens	Bacteria	3	0.00399545	0.00404089	0.00129574
D001327	species	161493	Anaeromyxobacter dehalogenans	Bacteria	3	0.00462196	0.00404089	0.00300428
D001327	species	205327	Clostridium frigoris	Bacteria	1	0.00404089	0.00404089
D001327	species	216465	Polaromonas naphthalenivorans	Bacteria	1	0.00404089	0.00404089
D001327	species	1113643	Runella sp. NBRC 15128	Bacteria	1	0.00404089	0.00404089
D001327	species	1427356	Hyphomicrobium nitrativorans	Bacteria	1	0.00404089	0.00404089
D001327	species	1774	Mycobacterium chelonae	Bacteria	2	0.00404013	0.00404013	0.00132858
D001327	species	500	Thermomicrobium roseum	Bacteria	10	0.00359841	0.00403329	0.00143641
D001327	species	39489	Clostridium moniliforme	Bacteria	35	0.00826328	0.00402982	0.0130016
D001327	species	36842	Clostridium halophilum	Bacteria	33	0.00422094	0.00402982	0.00306241
D001327	species	28042	Saccharopolyspora rectivirgula	Bacteria	11	0.00405543	0.00402982	0.0012717
D001327	species	1463864	Streptomyces sp. NRRL F-5630	Bacteria	9	0.102074	0.00402982	0.287618
D001327	species	94009	Thermicanus aegyptius	Bacteria	5	0.0203731	0.00402982	0.0374277
D001327	species	163	Treponema bryantii	Bacteria	3	0.00936112	0.00402982	0.0105683
D001327	species	367488	Blattabacterium sp. (Periplaneta americana)	Bacteria	2	0.00402928	0.00402928	0.000846598
D001327	species	1616	Weissella kandleri	Bacteria	2	0.00402633	0.00402633	0.00415899
D001327	species	1069	Rhodomicrobium vannielii	Bacteria	2	0.0040217	0.0040217	0.000522227
D001327	species	1085	Rhodospirillum rubrum	Bacteria	10	0.0048988	0.00401991	0.00299215
D001327	species	486	Neisseria lactamica	Bacteria	32	0.00581857	0.00401824	0.00767728
D001327	species	216463	Lactobacillus spicheri	Bacteria	2	0.00401782	0.00401782	0.00186645
D001327	species	1134405	Melioribacter roseus	Bacteria	95	0.00440719	0.00401204	0.00229438
D001327	species	1391	Aneurinibacillus aneurinilyticus	Bacteria	31	0.00444524	0.00401204	0.00244842
D001327	species	1310	Streptococcus sobrinus	Bacteria	7	0.00388854	0.00401204	0.0018627
D001327	species	35751	Sporichthya polymorpha	Bacteria	2	0.00401111	0.00401111	0.000820901
D001327	species	279832	Suttonella ornithocola	Bacteria	24	0.00424076	0.00400954	0.00151376
D001327	species	1452487	Crenobacter luteus	Bacteria	6	0.0038164	0.00400804	0.00088449
D001327	species	148814	Lactobacillus kunkeei	Bacteria	39	0.00538176	0.00400786	0.00489459
D001327	species	460870	Lactobacillus nodensis	Bacteria	17	0.00394071	0.00400786	0.0026195
D001327	species	1273	Micrococcus lylae	Bacteria	1	0.00400786	0.00400786
D001327	species	2153	Asteroleplasma anaerobium	Bacteria	18	0.0111874	0.00400687	0.0285606
D001327	species	291990	Thermosediminibacter oceani	Bacteria	5	0.00313198	0.00400625	0.00140308
D001327	species	367336	Rhodobacterales bacterium HTCC2255	Bacteria	1	0.00400625	0.00400625
D001327	species	39480	[Eubacterium] angustum	Bacteria	15	0.00431126	0.00400529	0.00201676
D001327	species	220685	Bacillus bataviensis	Bacteria	4	0.00503873	0.00400473	0.00321778
D001327	species	1396	Bacillus cereus	Bacteria	2	0.00400473	0.00400473	0.000322045
D001327	species	86333	Mogibacterium vescum	Bacteria	4	0.00385769	0.00400266	0.00259294
D001327	species	42256	Rubrobacter radiotolerans	Bacteria	78	0.00554416	0.00400019	0.00656193
D001327	species	929191	Bacillus sp. CCBAU 10952	Bacteria	6	0.00478391	0.0039958	0.00254588
D001327	species	419015	Alloscardovia omnicolens	Bacteria	19	0.00807548	0.00398835	0.0104407
D001327	species	46180	Nonomuraea rubra	Bacteria	1	0.00398835	0.00398835
D001327	species	202604	Moorella mulderi	Bacteria	20	0.00441183	0.00398802	0.00213436
D001327	species	156980	Arthrobacter woluwensis	Bacteria	33	0.0135153	0.00398256	0.028044
D001327	species	118675	Chroococcidiopsis sp. PCC 6712	Bacteria	5	0.00355471	0.00398256	0.0010581
D001327	species	2746	Halomonas elongata	Bacteria	12	0.00464645	0.00398027	0.00223209
D001327	species	1657	Actinobaculum suis	Bacteria	2	0.00397923	0.00397923	0.00142877
D001327	species	39962	Legionella moravica	Bacteria	3	0.00437003	0.0039782	0.000767699
D001327	species	671	Vibrio proteolyticus	Bacteria	1	0.0039782	0.0039782
D001327	species	29364	[Clostridium] polysaccharolyticum	Bacteria	20	0.00520491	0.00397784	0.00458429
D001327	species	1684	Bifidobacterium asteroides	Bacteria	17	0.00415855	0.00397693	0.00174657
D001327	species	42448	Anaerobranca horikoshii	Bacteria	13	0.00363233	0.00397693	0.00165568
D001327	species	152	Treponema stenostreptum	Bacteria	1	0.00397693	0.00397693
D001327	species	2358	Desulfomonile tiedjei	Bacteria	2	0.00397356	0.00397356	4.48801e-05
D001327	species	1418	Bacillus mannanilyticus	Bacteria	12	0.00400991	0.00397145	0.00303573
D001327	species	45067	Legionella lansingensis	Bacteria	16	0.905611	0.00396828	3.59593
D001327	species	363872	Bacillus panaciterrae	Bacteria	18	0.00453367	0.00396801	0.00224595
D001327	species	984	Pedobacter heparinus	Bacteria	3	0.00426979	0.00396684	0.00127338
D001327	species	2102	Mycoplasma mycoides	Bacteria	3	0.00344145	0.00396684	0.00162296
D001327	species	1564	Desulfotomaculum ruminis	Bacteria	30	0.0093602	0.00396452	0.0158058
D001327	species	1436290	Candidatus Symbiobacter mobilis	Bacteria	2	0.00396302	0.00396302	0.000112451
D001327	species	217070	Stella vacuolata	Bacteria	6	0.00396879	0.00395573	0.00180678
D001327	species	1464	Paenibacillus larvae	Bacteria	26	0.00459852	0.003952	0.00337017
D001327	species	2047	Rothia dentocariosa	Bacteria	61	0.0312283	0.00394649	0.106326
D001327	species	638	Arsenophonus nasoniae	Bacteria	39	0.00459405	0.00394649	0.00350083
D001327	species	168384	Marvinbryantia formatexigens	Bacteria	21	0.0143446	0.00394649	0.0284569
D001327	species	987	Aquimarina latercula	Bacteria	1	0.00394649	0.00394649
D001327	species	39766	Sulfurimonas denitrificans	Bacteria	7	0.00527911	0.00394431	0.00350721
D001327	species	440514	Maribacter stanieri	Bacteria	1	0.00394431	0.00394431
D001327	species	511062	Oceanimonas sp. GK1	Bacteria	17	0.00386834	0.00394337	0.00151558
D001327	species	446	Legionella pneumophila	Bacteria	9	0.0039549	0.00394337	0.00188558
D001327	species	36740	Dermabacter hominis	Bacteria	13	0.0167712	0.00394182	0.0293344
D001327	species	182210	Desulfovibrio aespoeensis	Bacteria	9	0.00394709	0.00393716	0.00249291
D001327	species	418853	Sneathiella glossodoripedis	Bacteria	3	0.0030874	0.00393716	0.00209866
D001327	species	1079994	Leucobacter chromiiresistens	Bacteria	2	0.00393595	0.00393595	0.00295616
D001327	species	397278	Marmoricola aequoreus	Bacteria	4	0.00382024	0.00393507	0.00126916
D001327	species	1113673	Sporosarcina sp. NBRC 100707	Bacteria	2	0.00393362	0.00393362	0.0011173
D001327	species	1249552	Pseudohongiella spirulinae	Bacteria	21	0.0039805	0.00393066	0.00208727
D001327	species	158836	Enterobacter hormaechei	Bacteria	1	0.00393066	0.00393066
D001327	species	318456	Photobacterium kishitanii	Bacteria	1	0.00393066	0.00393066
D001327	species	370978	Runella limosa	Bacteria	1	0.00393066	0.00393066
D001327	species	427920	Bacillus alkalinitrilicus	Bacteria	13	0.00701457	0.00392665	0.00788428
D001327	species	70856	Aeromonas popoffii	Bacteria	7	0.0058505	0.00392665	0.00531296
D001327	species	92835	Microbacterium ketosireducens	Bacteria	2	0.00392207	0.00392207	0.00169089
D001327	species	1397	Bacillus circulans	Bacteria	32	0.00739433	0.00391767	0.00723973
D001327	species	590841	Rhodococcus sp. YIM 100117	Bacteria	10	0.00379313	0.00391456	0.000858151
D001327	species	39774	Methylomicrobium agile	Bacteria	4	0.00355102	0.00391365	0.000972995
D001327	species	1661049	Pseudomonas sp. NBRC 111134	Bacteria	4	0.00921301	0.00391213	0.0124122
D001327	species	171404	Paenibacillus agaridevorans	Bacteria	7	0.0158338	0.00391213	0.0323352
D001327	species	48076	Marinobacterium georgiense	Bacteria	5	0.00339787	0.00391213	0.0023006
D001327	species	1503	[Clostridium] purinilyticum	Bacteria	36	0.00538858	0.00391191	0.00581991
D001327	species	339866	Thiomonas bhubaneswarensis	Bacteria	12	0.00507538	0.0039082	0.00315072
D001327	species	1343	Streptococcus vestibularis	Bacteria	52	0.00586721	0.00390697	0.0065521
D001327	species	82135	Atopobium vaginae	Bacteria	22	0.0110956	0.00390504	0.0175848
D001327	species	302449	Corynebacterium tuscaniense	Bacteria	14	0.00581304	0.00390504	0.00536426
D001327	species	850	Fusobacterium mortiferum	Bacteria	25	0.0176273	0.00390472	0.0367052
D001327	species	84158	Oceanimonas doudoroffii	Bacteria	11	0.00343441	0.00390472	0.00197578
D001327	species	55209	Pantoea cypripedii	Bacteria	9	0.00382879	0.00390472	0.00275155
D001327	species	472181	Pseudomonas sabulinigri	Bacteria	3	0.00409094	0.00390472	0.00113503
D001327	species	19	Pelobacter carbinolicus	Bacteria	22	0.00363039	0.0039023	0.00156536
D001327	species	1004156	Candidatus Brocadia caroliniensis	Bacteria	9	0.00310794	0.0039013	0.00200266
D001327	species	480931	Lactobacillus capillatus	Bacteria	5	0.00541851	0.0039013	0.00410722
D001327	species	81409	Eubacterium aggregans	Bacteria	2	0.00389801	0.00389801	0.0024479
D001327	species	99656	[Clostridium] fimetarium	Bacteria	25	0.00475508	0.0038959	0.00343571
D001327	species	142842	Selenihalanaerobacter shriftii	Bacteria	5	0.0031781	0.0038959	0.00167167
D001327	species	1203033	Lactobacillus hominis	Bacteria	33	0.00438058	0.00389575	0.00316839
D001327	species	755731	Clostridium sp. BNL1100	Bacteria	25	0.00559727	0.00389575	0.00535008
D001327	species	44253	Paenibacillus validus	Bacteria	9	0.00388647	0.00389575	0.00163022
D001327	species	520083	Lactobacillus sp. KLDS 1.0716	Bacteria	3	0.00303146	0.00389575	0.00159365
D001327	species	390841	Lactobacillus farraginis	Bacteria	2	0.00389241	0.00389241	0.00119044
D001327	species	28214	Sphingomonas sp.	Bacteria	5	0.00673575	0.0038909	0.00876492
D001327	species	217031	Bacillus galactosidilyticus	Bacteria	35	0.00453734	0.00388848	0.00299222
D001327	species	1549	[Clostridium] sporosphaeroides	Bacteria	21	0.00560818	0.00388848	0.00481258
D001327	species	86185	Pseudomonas lundensis	Bacteria	11	0.00389483	0.00388848	0.00250197
D001327	species	187400	Paracoccus zeaxanthinifaciens	Bacteria	1	0.00388848	0.00388848
D001327	species	566001	Actinocorallia sp. YIM 56155	Bacteria	1	0.00388848	0.00388848
D001327	species	29546	Lawsonia intracellularis	Bacteria	2	0.00388834	0.00388834	0.00262873
D001327	species	1113805	Marinobacter sp. NBRC 101712	Bacteria	6	0.0038606	0.00388764	0.00187228
D001327	species	215591	Treponema caldarium	Bacteria	3	0.00398433	0.0038835	0.000958764
D001327	species	1521435	Enteractinococcus sp. YIM 101632	Bacteria	2	0.0038831	0.0038831	8.65569e-05
D001327	species	53635	Acidimicrobium ferrooxidans	Bacteria	10	0.00353497	0.00388232	0.00156743
D001327	species	81857	Lactobacillus selangorensis	Bacteria	12	0.00457556	0.0038822	0.00300305
D001327	species	35701	Heliobacterium modesticaldum	Bacteria	4	0.00376638	0.00388147	0.00153651
D001327	species	425254	Cellulosilyticum ruminicola	Bacteria	46	0.018148	0.00388147	0.0682187
D001327	species	294710	Proteiniphilum acetatigenes	Bacteria	103	0.00430708	0.00387943	0.00274975
D001327	species	915	Nitrosomonas europaea	Bacteria	9	0.00359488	0.00387943	0.00110892
D001327	species	29539	Thermoleophilum album	Bacteria	5	0.00375012	0.00387943	0.000437439
D001327	species	947013	Chryseolinea serpens	Bacteria	55	0.00573085	0.00387732	0.0109974
D001327	species	202269	bacterium YIM-kkny4	Bacteria	11	0.0062841	0.00387732	0.00555001
D001327	species	70863	Shewanella oneidensis	Bacteria	1	0.00387732	0.00387732
D001327	species	1138822	Lactobacillus curieae	Bacteria	1	0.00387732	0.00387732
D001327	species	82688	Lactobacillus nagelii	Bacteria	32	0.00390162	0.00387628	0.00184074
D001327	species	292	Burkholderia cepacia	Bacteria	4	0.00345335	0.00387469	0.00171685
D001327	species	119854	Peptostreptococcus sp. CCUG 42997	Bacteria	4	0.00335553	0.00387411	0.00161517
D001327	species	28049	Acidothermus cellulolyticus	Bacteria	5	0.0204368	0.00387057	0.025754
D001327	species	446683	Niabella soli	Bacteria	5	0.00363156	0.00387057	0.00179844
D001327	species	555313	Phocaeicola abscessus	Bacteria	40	0.00390364	0.00386337	0.00154668
D001327	species	386056	Paraburkholderia ferrariae	Bacteria	6	0.00448587	0.00385702	0.00394141
D001327	species	1580	Lactobacillus brevis	Bacteria	42	0.0123022	0.00385347	0.044427
D001327	species	312279	Emticicia oligotrophica	Bacteria	77	0.00402253	0.00384941	0.00225335
D001327	species	33943	Kyrpidia tusciae	Bacteria	1	0.00384941	0.00384941
D001327	species	140626	Lachnobacterium bovis	Bacteria	14	0.00367244	0.00384215	0.0012326
D001327	species	102684	Streptococcus infantarius	Bacteria	100	0.0182014	0.00383706	0.128634
D001327	species	174709	Allobaculum stercoricanis	Bacteria	35	0.0126953	0.00383465	0.0300143
D001327	species	2051	Mobiluncus curtisii	Bacteria	13	0.0111971	0.00383465	0.0222345
D001327	species	44009	Enterococcus dispar	Bacteria	9	0.00344478	0.00383465	0.0025006
D001327	species	53444	Lactobacillus lindneri	Bacteria	2	0.00383155	0.00383155	0.000566958
D001327	species	415425	Flavobacterium terrae	Bacteria	4	0.00348661	0.00383078	0.00175592
D001327	species	89152	[Clostridium] hiranonis	Bacteria	23	0.0041546	0.00383076	0.00230708
D001327	species	1113750	Flavobacterium sp. NBRC 101303	Bacteria	1	0.00383076	0.00383076
D001327	species	45462	Brevibacillus borstelensis	Bacteria	23	0.00389643	0.0038219	0.00140432
D001327	species	964	Herbaspirillum seropedicae	Bacteria	15	0.00524411	0.0038219	0.00354396
D001327	species	43948	Tolumonas auensis	Bacteria	13	0.00365062	0.0038219	0.00119076
D001327	species	37637	Corynebacterium pseudodiphtheriticum	Bacteria	11	0.00399838	0.0038219	0.00253435
D001327	species	29349	[Clostridium] thermoalcaliphilum	Bacteria	9	0.00377945	0.0038219	0.00100399
D001327	species	59803	Sphingomonas echinoides	Bacteria	1	0.0038219	0.0038219
D001327	species	194436	Methylobacterium sp. PC30.44	Bacteria	2	0.00381432	0.00381432	0.00252405
D001327	species	43767	Rhodococcus equi	Bacteria	4	0.00995136	0.00381329	0.0125567
D001327	species	2145	Spiroplasma taiwanense	Bacteria	22	1.40029	0.00381073	4.82595
D001327	species	29422	Legionella brunensis	Bacteria	18	0.00362284	0.00380583	0.00150181
D001327	species	1038856	Planococcus plakortidis	Bacteria	26	0.00572411	0.00380231	0.0060053
D001327	species	1069985	Pedobacter kyungheensis	Bacteria	6	0.00800262	0.0038003	0.0108765
D001327	species	1391653	Vulgatibacter incomptus	Bacteria	4	0.00351905	0.00379918	0.0014978
D001327	species	427918	Nitriliruptor alkaliphilus	Bacteria	10	0.00437908	0.00379836	0.00273006
D001327	species	29430	Acinetobacter haemolyticus	Bacteria	32	0.538137	0.00379594	2.68575
D001327	species	90733	Desulfobacterium indolicum	Bacteria	2	0.00378992	0.00378992	0.00207134
D001327	species	290732	Aminiphilus circumscriptus	Bacteria	2	0.00378572	0.00378572	0.00434852
D001327	species	1811976	Bacillus sp. KCTC 13219	Bacteria	4	0.00427423	0.00377898	0.00249025
D001327	species	53440	Nocardiopsis listeri	Bacteria	2	0.00377898	0.00377898	0.00139937
D001327	species	78329	Coenonia anatina	Bacteria	1	0.00377701	0.00377701
D001327	species	1113909	Virgibacillus sp. NBRC 102404	Bacteria	1	0.00377701	0.00377701
D001327	species	645	Aeromonas salmonicida	Bacteria	47	0.007383	0.00377629	0.0210023
D001327	species	478	Moraxella nonliquefaciens	Bacteria	27	0.0049051	0.00377629	0.0048225
D001327	species	247639	marine gamma proteobacterium HTCC2080	Bacteria	7	0.00321754	0.00377629	0.00139239
D001327	species	269259	Nitratiruptor tergarcus	Bacteria	4	0.00332285	0.00377619	0.00185477
D001327	species	1288636	Ornithinimicrobium sp. CPCC 203535	Bacteria	2	0.003774	0.003774	0.000272724
D001327	species	33987	Exiguobacterium aurantiacum	Bacteria	49	0.00437583	0.00377245	0.00269187
D001327	species	416016	Flavobacterium cucumis	Bacteria	3	0.00431945	0.00377245	0.00111209
D001327	species	453230	Desulfarculus baarsii	Bacteria	3	0.00486198	0.00377245	0.00269529
D001327	species	983	Flavobacterium flevense	Bacteria	1	0.00377245	0.00377245
D001327	species	84485	Alcanivorax sp. K3-3	Bacteria	1	0.00377245	0.00377245
D001327	species	93221	Pandoraea pulmonicola	Bacteria	1	0.00377245	0.00377245
D001327	species	231434	Beijerinckia mobilis	Bacteria	1	0.00377245	0.00377245
D001327	species	271155	Flavobacterium antarcticum	Bacteria	1	0.00377245	0.00377245
D001327	species	705309	Bifidobacterium sp. JCM 6439	Bacteria	2	0.00377144	0.00377144	0.0026953
D001327	species	186192	Marinithermus hydrothermalis	Bacteria	1	0.00377131	0.00377131
D001327	species	426421	Sediminibacterium salmoneum	Bacteria	6	0.00465286	0.00376836	0.0040003
D001327	species	673548	Comamonas terrae	Bacteria	10	0.00621708	0.00376749	0.00661304
D001327	species	85874	Thermacetogenium phaeum	Bacteria	8	0.00373714	0.00376466	0.00163316
D001327	species	61016	Virgibacillus salexigens	Bacteria	2	0.00376108	0.00376108	0.0010915
D001327	species	490189	Flavobacterium caeni	Bacteria	6	0.0715524	0.00375623	0.167836
D001327	species	1463921	Streptomyces sp. NRRL S-920	Bacteria	6	0.0201651	0.00375572	0.0388156
D001327	species	47500	Aneurinibacillus migulanus	Bacteria	28	0.00450481	0.00375353	0.00372191
D001327	species	283734	Staphylococcus pseudintermedius	Bacteria	15	0.0269576	0.00374897	0.0669599
D001327	species	53245	Desulfonatronovibrio hydrogenovorans	Bacteria	1	0.00374897	0.00374897
D001327	species	309797	Chrysiogenes arsenatis	Bacteria	1	0.00374897	0.00374897
D001327	species	37658	[Clostridium] populeti	Bacteria	20	0.00423562	0.00374631	0.00131639
D001327	species	29374	Filifactor villosus	Bacteria	17	0.00527725	0.00374364	0.00428031
D001327	species	470863	Virgibacillus sp. YIM C834	Bacteria	1	0.00374364	0.00374364
D001327	species	857252	Pseudomonas aestusnigri	Bacteria	2	0.00374095	0.00374095	0.000729989
D001327	species	995	Solitalea canadensis	Bacteria	54	0.00432413	0.00373739	0.00261616
D001327	species	66219	Lachnoclostridium phytofermentans	Bacteria	72	0.00518482	0.00373728	0.00583329
D001327	species	1354	Enterococcus hirae	Bacteria	20	0.00565297	0.00373508	0.00542584
D001327	species	69974	Mesorhizobium plurifarium	Bacteria	2	0.00373473	0.00373473	0.00102049
D001327	species	191577	Epilithonimonas tenax	Bacteria	3	0.00291481	0.00373093	0.00170268
D001327	species	86957	Selenomonas lacticifex	Bacteria	15	0.00443432	0.00372967	0.003073
D001327	species	404900	Geminicoccus roseus	Bacteria	2	0.00372952	0.00372952	0.00116444
D001327	species	114882	Mycoplasma elephantis	Bacteria	2	0.00372742	0.00372742	0.00397427
D001327	species	237446	Lactobacillus kitasatonis	Bacteria	2	0.00372134	0.00372134	0.00201312
D001327	species	90728	Desulfatiglans anilini	Bacteria	27	0.00422253	0.00371913	0.00325375
D001327	species	1667	Arthrobacter sp.	Bacteria	2	0.0037183	0.0037183	0.00363903
D001327	species	119484	Syntrophobacter fumaroxidans	Bacteria	16	0.00369743	0.00371658	0.00167177
D001327	species	392412	Nubsella zeaxanthinifaciens	Bacteria	62	0.00581168	0.00370755	0.014614
D001327	species	1509	Clostridium sporogenes	Bacteria	4	0.00378606	0.00370734	0.00112143
D001327	species	81425	Desulfovibrio aminophilus	Bacteria	4	0.00375696	0.00370533	0.000843685
D001327	species	547188	Phycisphaera mikurensis	Bacteria	28	0.0040391	0.00370438	0.0022457
D001327	species	1605	Lactobacillus animalis	Bacteria	19	0.00558278	0.00370199	0.00536823
D001327	species	1113670	Sporosarcina sp. NBRC 100704	Bacteria	4	0.00715505	0.00370013	0.00787323
D001327	species	93220	Pandoraea pnomenusa	Bacteria	2	0.00369681	0.00369681	0.00251933
D001327	species	1078392	Aggregatibacter sp. CCUG 36139	Bacteria	12	0.008477	0.00369662	0.0131464
D001327	species	359303	Shewanella loihica	Bacteria	2	0.00369207	0.00369207	0.00288533
D001327	species	1136497	Brevibacterium siliguriense	Bacteria	2	0.00369202	0.00369202	0.00322696
D001327	species	525917	Thiothrix lacustris	Bacteria	49	0.00403297	0.00369126	0.00246715
D001327	species	316277	Syntrophus aciditrophicus	Bacteria	2	0.00368961	0.00368961	0.000496778
D001327	species	241244	Rummeliibacillus stabekisii	Bacteria	6	0.00339677	0.00368606	0.00136732
D001327	species	260337	beta proteobacterium HTCC379	Bacteria	22	0.00352567	0.00368514	0.00178962
D001327	species	1341	Streptococcus ratti	Bacteria	4	0.00418391	0.00368416	0.00194577
D001327	species	29542	Pelobacter acetylenicus	Bacteria	28	0.00360513	0.00368295	0.00163646
D001327	species	192994	Thermoleophilum minutum	Bacteria	2	0.00368199	0.00368199	0.00177906
D001327	species	454600	Gracilimonas tropica	Bacteria	6	0.00367233	0.00368053	0.00092647
D001327	species	1305	Streptococcus sanguinis	Bacteria	25	0.00551061	0.00367945	0.00635697
D001327	species	944671	Lactobacillus nasuensis	Bacteria	25	0.0075731	0.00367945	0.0124809
D001327	species	13335	Anaerobiospirillum succiniciproducens	Bacteria	4	0.463055	0.00367934	0.919971
D001327	species	1460639	Bacillus sp. JCM 19045	Bacteria	4	0.00722288	0.00367689	0.0077851
D001327	species	1397142	Aliifodinibius sp. YIM 95756	Bacteria	4	0.00372719	0.00367539	0.000526727
D001327	species	54007	Anaerococcus octavius	Bacteria	14	0.00833698	0.00367374	0.0137616
D001327	species	169061	Ruminococcus sp. CCUG 37327 A	Bacteria	2	0.00366966	0.00366966	0.00244151
D001327	species	1411316	Pedobacter sp.	Bacteria	30	0.00561753	0.00366597	0.0111494
D001327	species	937334	Caldicoprobacter faecalis	Bacteria	27	0.00485181	0.00366441	0.00350593
D001327	species	73098	Kluyvera georgiana	Bacteria	8	0.00422739	0.00366052	0.00252083
D001327	species	33934	Anoxybacillus flavithermus	Bacteria	39	0.00546886	0.00365684	0.00852013
D001327	species	29394	Dolosigranulum pigrum	Bacteria	15	0.00508313	0.00365684	0.00524457
D001327	species	36844	Clostridium homopropionicum	Bacteria	11	0.00502641	0.00365684	0.00260774
D001327	species	29321	Turicella otitidis	Bacteria	1	0.00365684	0.00365684
D001327	species	252966	Mahella australiensis	Bacteria	18	0.00475474	0.00365604	0.00294494
D001327	species	44737	Capnocytophaga sp.	Bacteria	4	0.00696216	0.00365179	0.00812963
D001327	species	1316444	Blattabacterium sp. (Nauphoeta cinerea)	Bacteria	4	0.00395348	0.00364912	0.00229636
D001327	species	1746632	Brachybacterium sp. HBUM179121	Bacteria	2	0.00364893	0.00364893	0.0028681
D001327	species	303241	Lactobacillus oeni	Bacteria	2	0.00364374	0.00364374	0.00104314
D001327	species	28454	Sphingobacterium multivorum	Bacteria	96	0.00499722	0.0036335	0.00475951
D001327	species	132919	Rhodococcus jostii	Bacteria	20	0.00338617	0.0036334	0.00151958
D001327	species	405	Methylobacillus flagellatus	Bacteria	10	0.0170348	0.00363313	0.029677
D001327	species	39498	[Eubacterium] yurii	Bacteria	25	0.016346	0.00363214	0.0361517
D001327	species	417218	Nesterenkonia sp. YIM 90713	Bacteria	1	0.00363214	0.00363214
D001327	species	471827	Candidatus Desulforudis audaxviator	Bacteria	1	0.00363214	0.00363214
D001327	species	216937	Spiroplasma floricola	Bacteria	6	0.00290806	0.00363112	0.00150765
D001327	species	1124597	Magnetococcus marinus	Bacteria	4	0.00405331	0.0036261	0.0015393
D001327	species	170367	Paenibacillus anaericanus	Bacteria	2	0.00362578	0.00362578	0.00190372
D001327	species	1199245	secondary endosymbiont of Ctenarytaina eucalypti	Bacteria	2	0.00362292	0.00362292	0.000741833
D001327	species	371036	Bacillus acidiceler	Bacteria	4	0.00345878	0.00362239	0.00193898
D001327	species	58138	Desulfotomaculum acetoxidans	Bacteria	63	0.00472836	0.00362227	0.00458614
D001327	species	362648	Microbacterium sp. IFO 15709	Bacteria	2	0.00362086	0.00362086	0.00126491
D001327	species	44001	Caldicellulosiruptor saccharolyticus	Bacteria	2	0.00361917	0.00361917	0.000646727
D001327	species	43997	Catonella morbi	Bacteria	69	0.0107823	0.0036152	0.0393234
D001327	species	67300	Streptomyces flocculus	Bacteria	1	0.0036152	0.0036152
D001327	species	106590	Cupriavidus necator	Bacteria	1	0.0036152	0.0036152
D001327	species	688867	Ohtaekwangia koreensis	Bacteria	37	0.00626885	0.00361233	0.0150875
D001327	species	34087	Sphingobacterium faecium	Bacteria	17	0.00503312	0.00361233	0.00670545
D001327	species	107709	Opitutus terrae	Bacteria	11	0.0514019	0.00361233	0.0885707
D001327	species	303240	Lactobacillus uvarum	Bacteria	2	0.00360717	0.00360717	0.000798868
D001327	species	2376	Sporomusa paucivorans	Bacteria	12	0.00362687	0.0036053	0.00166403
D001327	species	33011	Propionibacterium granulosum	Bacteria	6	0.0041328	0.00360432	0.00287728
D001327	species	35754	Dactylosporangium aurantiacum	Bacteria	6	0.00363114	0.00360418	0.00175017
D001327	species	349221	Micavibrio aeruginosavorus	Bacteria	5	0.00361146	0.00359596	0.00198471
D001327	species	496053	Hymenobacter daecheongensis	Bacteria	1	0.00359596	0.00359596
D001327	species	297	Hydrogenophilus thermoluteolus	Bacteria	10	0.00355477	0.00358946	0.00196393
D001327	species	293552	Marinomonas polaris	Bacteria	12	0.00369846	0.00358882	0.00118037
D001327	species	1459	Sporosarcina globispora	Bacteria	29	0.0053513	0.0035868	0.00707656
D001327	species	863	Syntrophomonas wolfei	Bacteria	25	0.00510636	0.0035868	0.00579516
D001327	species	400668	Marinomonas sp. MWYL1	Bacteria	5	0.00402094	0.0035868	0.00283854
D001327	species	259354	Desulfatibacillum alkenivorans	Bacteria	3	0.00321781	0.0035868	0.00122993
D001327	species	270914	Myroides pelagicus	Bacteria	4	0.00426199	0.00358656	0.00324389
D001327	species	34101	Filibacter limicola	Bacteria	4	0.00385363	0.00358628	0.00204994
D001327	species	102109	Desulfovibrio inopinatus	Bacteria	14	0.00313983	0.00358529	0.00146333
D001327	species	45663	Desulfohalobium retbaense	Bacteria	10	0.00352632	0.00358123	0.0017315
D001327	species	1828	Rhodococcus fascians	Bacteria	3	0.00382857	0.00358115	0.000963268
D001327	species	164546	Cupriavidus taiwanensis	Bacteria	1	0.00358115	0.00358115
D001327	species	231455	Dyella japonica	Bacteria	1	0.00358115	0.00358115
D001327	species	538021	Mucilaginibacter ximonensis	Bacteria	1	0.00358115	0.00358115
D001327	species	33030	Peptoniphilus indolicus	Bacteria	5	0.00436199	0.00357714	0.00276359
D001327	species	1245	Leuconostoc mesenteroides	Bacteria	35	0.00812065	0.00357462	0.0130482
D001327	species	2738	Vagococcus fluvialis	Bacteria	9	0.00814897	0.00357462	0.0137159
D001327	species	343517	Paenibacillus barengoltzii	Bacteria	5	0.00801963	0.00357462	0.0102539
D001327	species	28229	Colwellia psychrerythraea	Bacteria	1	0.00357462	0.00357462
D001327	species	68219	Streptomyces iakyrus	Bacteria	2	0.00357193	0.00357193	0.00162881
D001327	species	1302690	Cnuella takakiae	Bacteria	2	0.00356094	0.00356094	0.00226964
D001327	species	29362	[Clostridium] papyrosolvens	Bacteria	34	0.00685712	0.00355986	0.0169057
D001327	species	524280	Pedobacter sp. JC2492	Bacteria	21	0.00412164	0.00355429	0.00229051
D001327	species	29346	[Clostridium] paradoxum	Bacteria	52	0.00479193	0.00355101	0.00469422
D001327	species	28090	Acinetobacter lwoffii	Bacteria	42	0.0332109	0.00355011	0.177547
D001327	species	470862	Virgibacillus sp. YIM C831	Bacteria	1	0.00355006	0.00355006
D001327	species	929192	Paenibacillus sp. CCBAU 10874	Bacteria	1	0.00355006	0.00355006
D001327	species	29536	Flavobacterium succinicans	Bacteria	2	0.00354485	0.00354485	0.00275637
D001327	species	43305	Butyrivibrio proteoclasticus	Bacteria	24	0.00392089	0.00353754	0.00214594
D001327	species	39495	Eubacterium uniforme	Bacteria	4	0.0033378	0.00353639	0.000660923
D001327	species	467976	Iamia majanohamensis	Bacteria	39	0.0053918	0.00353607	0.0063159
D001327	species	359917	Paenibacillus sepulcri	Bacteria	11	0.0106656	0.00353607	0.021902
D001327	species	147451	Micrococcus sp. LMG-19421	Bacteria	3	0.00560563	0.00353607	0.00584383
D001327	species	256	Myroides odoratus	Bacteria	12	0.00352049	0.00353556	0.00221369
D001327	species	1639	Listeria monocytogenes	Bacteria	18	0.00351811	0.00353454	0.00154818
D001327	species	194867	Sphingomonas sp. ATCC 31555	Bacteria	2	0.00352783	0.00352783	0.000727889
D001327	species	304268	Bacillus alkalitelluris	Bacteria	40	0.00627706	0.00352494	0.00814481
D001327	species	465721	Steroidobacter denitrificans	Bacteria	29	0.00893692	0.00352088	0.0247161
D001327	species	402147	Persicitalea jodogahamensis	Bacteria	2	0.00351311	0.00351311	0.00207286
D001327	species	122	Gimesia maris	Bacteria	2	0.00351294	0.00351294	0.00113664
D001327	species	53462	Mycobacterium mageritense	Bacteria	32	0.00454346	0.00350809	0.00381151
D001327	species	381742	Lactobacillus camelliae	Bacteria	10	0.00466369	0.00349513	0.0057516
D001327	species	277	Meiothermus ruber	Bacteria	2	0.00349476	0.00349476	0.00151968
D001327	species	392015	Alicyclobacillus macrosporangiidus	Bacteria	2	0.00349323	0.00349323	0.00189144
D001327	species	2350	Haliscomenobacter hydrossis	Bacteria	13	0.00375738	0.00348979	0.00187338
D001327	species	160660	Acidihalobacter prosperus	Bacteria	7	0.00380468	0.00348979	0.00250966
D001327	species	206506	Kerstersia gyiorum	Bacteria	2	0.00348913	0.00348913	0.00188472
D001327	species	706570	Pseudomonas flexibilis	Bacteria	5	0.00434944	0.00348639	0.00282468
D001327	species	31909	Halothermothrix orenii	Bacteria	23	0.00380241	0.00348444	0.0022301
D001327	species	985	Cytophaga hutchinsonii	Bacteria	5	0.00339799	0.00348444	0.00294459
D001327	species	148813	Sulfuricurvum kujiense	Bacteria	22	0.00406128	0.00348177	0.00237401
D001327	species	1126833	Paenibacillus beijingensis	Bacteria	17	0.0062829	0.00347989	0.00741192
D001327	species	679249	Lactobacillus floricola	Bacteria	8	0.00800422	0.0034793	0.0108506
D001327	species	76636	Mycetocola saprophilus	Bacteria	1	0.00347911	0.00347911
D001327	species	933080	Oxalobacter vibrioformis	Bacteria	6	0.0100367	0.00347839	0.0165617
D001327	species	86103	Idiomarina zobellii	Bacteria	25	0.00358058	0.00347808	0.00182183
D001327	species	747	Pasteurella multocida	Bacteria	2	0.00347793	0.00347793	0.000156879
D001327	species	1031	Thiothrix nivea	Bacteria	8	0.00347638	0.00347748	0.00137355
D001327	species	204470	Alicyclobacillus pomorum	Bacteria	8	0.004427	0.00347577	0.00377552
D001327	species	56698	Sulfurospirillum arsenophilum	Bacteria	4	0.00490462	0.0034707	0.00345634
[truncated: 1,081 more rows]

## Sheet: genus
phenotype	taxonomy rank level	NCBI taxon id	scientific name	super kingdom	Nr. runs in which the species/genus can be found	mean relative abundance	median relative abundance	SD of relative abundance
D001327	genus	816	Bacteroides	Bacteria	511	20.5978	18.3823	14.8063
D001327	genus	216851	Faecalibacterium	Bacteria	507	6.5487	3.96337	6.87342
D001327	genus	308865	Elizabethkingia	Bacteria	2	2.63052	2.63052	3.71829
D001327	genus	239759	Alistipes	Bacteria	499	3.74984	1.93047	5.25894
D001327	genus	375288	Parabacteroides	Bacteria	494	1.92985	1.31869	2.27624
D001327	genus	572511	Blautia	Bacteria	508	1.66529	1.02364	2.58872
D001327	genus	1508657	Ruminiclostridium	Bacteria	452	1.53273	0.852581	2.72495
D001327	genus	459786	Oscillibacter	Bacteria	497	1.39762	0.721597	1.85399
D001327	genus	1730	Eubacterium	Bacteria	502	1.37271	0.640115	1.81314
D001327	genus	1506553	Lachnoclostridium	Bacteria	509	1.22151	0.550551	1.57488
D001327	genus	1263	Ruminococcus	Bacteria	499	0.964226	0.391169	1.62815
D001327	genus	239934	Akkermansia	Bacteria	446	2.49327	0.232579	6.12092
D001327	genus	1873	Micromonospora	Bacteria	1	0.231471	0.231471
D001327	genus	397864	Barnesiella	Bacteria	424	0.768524	0.224649	1.56545
D001327	genus	1505663	Erysipelatoclostridium	Bacteria	492	0.567513	0.2103	1.20516
D001327	genus	46238	Entomoplasma	Bacteria	1	0.20423	0.20423
D001327	genus	574697	Butyricimonas	Bacteria	62	0.244267	0.192867	0.270387
D001327	genus	244127	Anaerotruncus	Bacteria	486	0.290594	0.159832	0.488333
D001327	genus	577310	Parasutterella	Bacteria	369	0.498025	0.146814	0.847478
D001327	genus	283168	Odoribacter	Bacteria	421	0.27968	0.142506	0.735829
D001327	genus	841	Roseburia	Bacteria	476	0.421601	0.141786	0.764612
D001327	genus	35832	Bilophila	Bacteria	368	0.349157	0.136076	0.615366
D001327	genus	44748	Sporobacter	Bacteria	468	0.36062	0.135948	0.742184
D001327	genus	904	Acidaminococcus	Bacteria	376	0.668052	0.127156	1.51178
D001327	genus	33042	Coprococcus	Bacteria	466	0.399651	0.119968	0.99423
D001327	genus	39948	Dialister	Bacteria	417	0.903766	0.105628	1.76836
D001327	genus	1485	Clostridium	Bacteria	503	0.278682	0.0986459	0.738007
D001327	genus	1301	Streptococcus	Bacteria	492	0.574584	0.0957183	2.66368
D001327	genus	2040	Aeromicrobium	Bacteria	1	0.0791667	0.0791667
D001327	genus	2172	Methanobrevibacter	Archaea	166	0.152684	0.077371	0.245299
D001327	genus	838	Prevotella	Bacteria	500	2.09157	0.0719344	6.53325
D001327	genus	1013	Weeksella	Bacteria	1	0.0663435	0.0663435
D001327	genus	1678	Bifidobacterium	Bacteria	469	0.844872	0.0654154	3.49244
D001327	genus	359336	Castellaniella	Bacteria	1	0.065039	0.065039
D001327	genus	53365	Catellatospora	Bacteria	1	0.064683	0.064683
D001327	genus	189330	Dorea	Bacteria	427	0.109561	0.0571966	0.166031
D001327	genus	1505657	Intestinibacter	Bacteria	382	0.188225	0.0530807	0.591177
D001327	genus	246875	Algoriphagus	Bacteria	37	0.195332	0.0494299	0.507941
D001327	genus	214906	Histophilus	Bacteria	4	0.0810076	0.0443528	0.10747
D001327	genus	1573534	Faecalitalea	Bacteria	120	0.115768	0.0422838	0.170695
D001327	genus	2316	Methanosphaera	Archaea	92	0.157936	0.0421055	0.23439
D001327	genus	1386	Bacillus	Bacteria	490	0.152715	0.0417517	0.682392
D001327	genus	656899	Schlesneria	Bacteria	2	0.041105	0.041105	0.0573432
D001327	genus	47494	Pedomicrobium	Bacteria	2	0.0368228	0.0368228	0.0427522
D001327	genus	165695	Sphingobium	Bacteria	24	0.0736746	0.0346347	0.152212
D001327	genus	872	Desulfovibrio	Bacteria	437	0.121704	0.0334428	0.244308
D001327	genus	1080709	Methanomassiliicoccus	Archaea	8	0.0444733	0.0318013	0.0438496
D001327	genus	990721	Christensenella	Bacteria	388	0.180991	0.031336	0.647072
D001327	genus	29521	Brachyspira	Bacteria	1	0.0309598	0.0309598
D001327	genus	52784	Anaerofilum	Bacteria	436	0.204227	0.0301933	0.576999
D001327	genus	1203	Scytonema	Bacteria	1	0.0301314	0.0301314
D001327	genus	207244	Anaerostipes	Bacteria	376	0.0711516	0.0294427	0.15563
D001327	genus	561	Escherichia	Bacteria	297	0.0570872	0.0285609	0.072164
D001327	genus	334107	Conchiformibius	Bacteria	1	0.0279955	0.0279955
D001327	genus	84111	Eggerthella	Bacteria	395	0.0575574	0.0273806	0.0770921
D001327	genus	61170	Holdemania	Bacteria	408	0.0441851	0.0271191	0.0555127
D001327	genus	295418	Rubellimicrobium	Bacteria	2	0.0245405	0.0245405	0.0307644
D001327	genus	869806	Marivirga	Bacteria	36	0.0369059	0.0233016	0.0520236
D001327	genus	286	Pseudomonas	Bacteria	407	3.58061	0.0227645	10.3596
D001327	genus	75	Caulobacter	Bacteria	10	0.0403477	0.0208035	0.0560058
D001327	genus	29465	Veillonella	Bacteria	365	0.437202	0.0204658	2.28279
D001327	genus	1573535	Holdemanella	Bacteria	171	0.297204	0.0197405	1.02801
D001327	genus	724	Haemophilus	Bacteria	338	0.364886	0.0193196	1.74091
D001327	genus	864	Pectinatus	Bacteria	26	0.235492	0.0189502	0.499053
D001327	genus	1578	Lactobacillus	Bacteria	455	0.173631	0.0187448	1.02253
D001327	genus	1370	Marinococcus	Bacteria	2	0.0185582	0.0185582	0.0227497
D001327	genus	442430	Coraliomargarita	Bacteria	60	0.0527799	0.0176538	0.0661463
D001327	genus	1163	Anabaena	Bacteria	1	0.01708	0.01708
D001327	genus	204037	Dickeya	Bacteria	63	0.0185318	0.0170355	0.0129569
D001327	genus	58108	Actinocorallia	Bacteria	3	0.0314188	0.0168501	0.0400325
D001327	genus	20	Phenylobacterium	Bacteria	10	0.0501208	0.0167447	0.0609449
D001327	genus	28209	Chelatococcus	Bacteria	1	0.0165899	0.0165899
D001327	genus	125216	Roseomonas	Bacteria	6	0.0162694	0.0161774	0.0120084
D001327	genus	305976	Pusillimonas	Bacteria	2	0.0160934	0.0160934	0.0179411
D001327	genus	836	Porphyromonas	Bacteria	334	0.176605	0.0157953	1.01704
D001327	genus	261933	Pleomorphomonas	Bacteria	1	0.0157859	0.0157859
D001327	genus	414371	Aureimonas	Bacteria	4	0.0137732	0.0155496	0.00925455
D001327	genus	2740	Peptococcus	Bacteria	89	0.0341795	0.0155093	0.0447608
D001327	genus	83618	Pseudoxanthomonas	Bacteria	3	0.0289757	0.0154623	0.0366912
D001327	genus	100883	Coprobacillus	Bacteria	264	0.261848	0.0154341	0.911522
D001327	genus	84108	Slackia	Bacteria	116	0.0428075	0.0152599	0.0754637
D001327	genus	40544	Sutterella	Bacteria	208	0.121187	0.0146815	0.302451
D001327	genus	846	Oxalobacter	Bacteria	104	0.0217356	0.0146279	0.0213788
D001327	genus	81461	Thermanaerovibrio	Bacteria	2	0.0144347	0.0144347	0.0180777
D001327	genus	544	Citrobacter	Bacteria	83	0.0391457	0.014339	0.0629809
D001327	genus	1017280	Pseudoflavonifractor	Bacteria	278	0.0271205	0.0140367	0.0434491
D001327	genus	1291539	Candidatus Methanomethylophilus	Archaea	6	0.0566104	0.0140269	0.0844313
D001327	genus	34072	Variovorax	Bacteria	4	0.0175761	0.0137254	0.0186147
D001327	genus	117563	Granulicatella	Bacteria	160	0.140055	0.0134336	0.400758
D001327	genus	165696	Novosphingobium	Bacteria	5	0.0310353	0.0134053	0.0420891
D001327	genus	695999	Actinophytocola	Bacteria	1	0.0129492	0.0129492
D001327	genus	538	Eikenella	Bacteria	16	0.0264571	0.0126955	0.0265451
D001327	genus	590	Salmonella	Bacteria	267	0.486899	0.0121986	4.50873
D001327	genus	561367	Salinimicrobium	Bacteria	2	0.0121934	0.0121934	0.0115294
D001327	genus	232523	Hylemonella	Bacteria	1	0.0120525	0.0120525
D001327	genus	162289	Peptoniphilus	Bacteria	287	0.129129	0.0119111	0.592015
D001327	genus	48736	Ralstonia	Bacteria	17	0.0171871	0.0118526	0.0202471
D001327	genus	306539	Halolactibacillus	Bacteria	3	0.010374	0.0117925	0.00736824
D001327	genus	1716	Corynebacterium	Bacteria	335	0.150566	0.0117606	0.629393
D001327	genus	1350	Enterococcus	Bacteria	292	0.0679367	0.0115809	0.251022
D001327	genus	157920	Cellulosimicrobium	Bacteria	9	0.0306666	0.0108696	0.0446291
D001327	genus	270497	Catabacter	Bacteria	124	0.0640331	0.0108511	0.542685
D001327	genus	1649512	Vulcaniibacterium	Bacteria	1	0.0107823	0.0107823
D001327	genus	51668	Tetragenococcus	Bacteria	27	0.0132873	0.0102891	0.0114781
D001327	genus	332162	Candidatus Solibacter	Bacteria	35	0.0164392	0.0101367	0.0339177
D001327	genus	848	Fusobacterium	Bacteria	194	0.230383	0.0100453	1.05242
D001327	genus	83660	Desulfonispora	Bacteria	90	0.0284843	0.00996816	0.0582032
D001327	genus	1506577	Tyzzerella	Bacteria	296	0.0571186	0.00993524	0.142502
D001327	genus	1569	Sporosarcina	Bacteria	100	0.0558619	0.00984807	0.152132
D001327	genus	165779	Anaerococcus	Bacteria	241	0.086078	0.00983381	0.289697
D001327	genus	919	Thiobacillus	Bacteria	2	0.00978465	0.00978465	0.010724
D001327	genus	577309	Paraprevotella	Bacteria	306	0.983821	0.00975729	2.64681
D001327	genus	171412	Eremococcus	Bacteria	5	0.0201873	0.00972526	0.0293385
D001327	genus	83768	Succinimonas	Bacteria	1	0.00966651	0.00966651
D001327	genus	1648517	Mesocricetibacter	Bacteria	2	0.0096625	0.0096625	0.00653621
D001327	genus	469	Acinetobacter	Bacteria	317	0.660095	0.00965531	5.33838
D001327	genus	184869	Varibaculum	Bacteria	124	0.0354834	0.00957631	0.105395
D001327	genus	146813	Dendrosporobacter	Bacteria	207	0.0291478	0.00942374	0.135519
D001327	genus	270	Thermus	Bacteria	20	0.0137291	0.00940753	0.0173337
D001327	genus	85413	Bosea	Bacteria	8	0.00921098	0.00934075	0.00666315
D001327	genus	196081	Scardovia	Bacteria	7	0.0245643	0.00919139	0.0463787
D001327	genus	44249	Paenibacillus	Bacteria	312	0.0476449	0.00915759	0.197646
D001327	genus	43676	Promicromonospora	Bacteria	1	0.00915164	0.00915164
D001327	genus	52225	Mitsuokella	Bacteria	83	0.0190555	0.0090905	0.0483264
D001327	genus	332102	Fluviicola	Bacteria	24	0.0287413	0.0090345	0.0422174
D001327	genus	644652	Gordonibacter	Bacteria	214	0.0155557	0.00896807	0.0207071
D001327	genus	172900	Victivallis	Bacteria	113	0.0529095	0.00893203	0.158522
D001327	genus	1380	Atopobium	Bacteria	144	0.0845426	0.00874436	0.375552
D001327	genus	204475	Gemmiger	Bacteria	64	0.0159141	0.00870031	0.0175145
D001327	genus	363408	Nonlabens	Bacteria	2	0.00869635	0.00869635	0.00941264
D001327	genus	407	Methylobacterium	Bacteria	43	0.0176306	0.00862069	0.0207314
D001327	genus	338191	Nitrosopumilus	Archaea	5	0.0599114	0.00852678	0.0801369
D001327	genus	82800	Desemzia	Bacteria	2	0.00842865	0.00842865	0.00334087
D001327	genus	41273	Tissierella	Bacteria	173	0.0875321	0.00841822	0.37449
D001327	genus	265	Paracoccus	Bacteria	18	0.0519205	0.00839599	0.117872
D001327	genus	36853	Desulfitobacterium	Bacteria	127	0.0174736	0.00829497	0.0228938
D001327	genus	2147	Acholeplasma	Bacteria	179	0.238294	0.00815727	0.643358
D001327	genus	150022	Finegoldia	Bacteria	203	0.0828931	0.00812766	0.306191
D001327	genus	413435	Solimonas	Bacteria	3	0.00950828	0.00810438	0.00619103
D001327	genus	1279	Staphylococcus	Bacteria	294	0.149747	0.00809365	1.39443
D001327	genus	32207	Rothia	Bacteria	224	0.377179	0.00807071	2.34394
D001327	genus	1357	Lactococcus	Bacteria	213	0.0352659	0.00805964	0.100869
D001327	genus	28261	Thermodesulfovibrio	Bacteria	4	0.00816636	0.00797571	0.00641174
D001327	genus	1654	Actinomyces	Bacteria	295	0.0917368	0.00795387	0.591105
D001327	genus	508459	Cloacibacillus	Bacteria	45	0.0296978	0.00793147	0.05357
D001327	genus	48463	Prosthecobacter	Bacteria	113	0.0190985	0.00788364	0.0523768
D001327	genus	456492	Saccharibacillus	Bacteria	6	0.0518936	0.00781807	0.0876068
D001327	genus	482	Neisseria	Bacteria	179	0.280677	0.00775885	2.48148
D001327	genus	194	Campylobacter	Bacteria	156	0.0900663	0.00767269	0.350697
D001327	genus	114248	Tepidimonas	Bacteria	1	0.00766151	0.00766151
D001327	genus	1354333	Cosenzaea	Bacteria	2	0.00765312	0.00765312	0.00407658
D001327	genus	201096	Alicycliphilus	Bacteria	2	0.0075756	0.0075756	0.00483322
D001327	genus	543311	Parvimonas	Bacteria	43	0.0509032	0.0075475	0.100898
D001327	genus	102106	Collinsella	Bacteria	206	0.0220132	0.00732119	0.0444985
D001327	genus	1849828	Paeniclostridium	Bacteria	6	0.0100385	0.00729795	0.00983173
D001327	genus	79206	Desulfosporosinus	Bacteria	182	0.0130495	0.0072663	0.0180417
D001327	genus	28453	Sphingobacterium	Bacteria	327	0.0252561	0.00720202	0.281531
D001327	genus	61434	Dehalococcoides	Bacteria	296	0.0120288	0.0071933	0.0166943
D001327	genus	2299	Desulfosarcina	Bacteria	209	0.00972076	0.0071736	0.00737313
D001327	genus	231683	Saccharospirillum	Bacteria	1	0.00716949	0.00716949
D001327	genus	1121829	Fodinicurvata	Bacteria	25	0.171924	0.00714184	0.497656
D001327	genus	898	Desulfomicrobium	Bacteria	174	0.0111209	0.00707263	0.0108251
D001327	genus	420345	Lactonifactor	Bacteria	146	0.0127027	0.00695207	0.0252934
D001327	genus	501783	Cloacibacterium	Bacteria	78	0.0574611	0.00694374	0.153401
D001327	genus	346096	Paludibacter	Bacteria	275	0.0111042	0.00689354	0.0169739
D001327	genus	1152	Pseudanabaena	Bacteria	1	0.006832	0.006832
D001327	genus	1792239	Caviibacter	Bacteria	4	0.0156754	0.00675843	0.0215891
D001327	genus	237	Flavobacterium	Bacteria	93	0.0568891	0.00674482	0.260775
D001327	genus	156973	Dysgonomonas	Bacteria	167	0.0798809	0.00659239	0.600734
D001327	genus	75984	Mannheimia	Bacteria	12	0.00634645	0.00657122	0.00297999
D001327	genus	1200657	Saccharofermentans	Bacteria	157	0.0142237	0.00653766	0.0294864
D001327	genus	244698	Gillisia	Bacteria	2	0.00651939	0.00651939	0.00145027
D001327	genus	256846	Lentisphaera	Bacteria	21	0.0827769	0.00634948	0.207908
D001327	genus	43988	Cyanothece	Bacteria	1	0.00616751	0.00616751
D001327	genus	620	Shigella	Bacteria	157	0.009102	0.00613723	0.00698046
D001327	genus	1565532	Rouxiella	Bacteria	69	0.298384	0.00613723	2.25229
D001327	genus	32067	Leptotrichia	Bacteria	76	0.284351	0.00613534	1.27386
D001327	genus	86331	Mogibacterium	Bacteria	112	0.0193715	0.00612225	0.036443
D001327	genus	182709	Oceanobacillus	Bacteria	64	0.0279511	0.00607802	0.066698
D001327	genus	174951	Ramlibacter	Bacteria	1	0.00602627	0.00602627
D001327	genus	46913	Devosia	Bacteria	5	0.00915092	0.00602283	0.0119763
D001327	genus	54304	Planktothrix	Bacteria	2	0.00601588	0.00601588	0.00504551
D001327	genus	48001	Desulfobotulus	Bacteria	1	0.0059891	0.0059891
D001327	genus	2013	Nocardiopsis	Bacteria	11	0.067517	0.00598253	0.10987
D001327	genus	233191	Caldilinea	Bacteria	294	0.00901275	0.00595616	0.0111091
D001327	genus	135575	Idiomarina	Bacteria	35	0.00933001	0.00595557	0.00876384
D001327	genus	1663	Arthrobacter	Bacteria	128	0.0264638	0.0059546	0.051027
D001327	genus	29404	Microlunatus	Bacteria	9	0.00627814	0.00592628	0.00285317
D001327	genus	146936	Azonexus	Bacteria	1	0.00592628	0.00592628
D001327	genus	1243	Leuconostoc	Bacteria	90	0.0192049	0.00591468	0.0378741
D001327	genus	283810	Stackebrandtia	Bacteria	1	0.00588028	0.00588028
D001327	genus	1051	Ectothiorhodospira	Bacteria	20	0.00784818	0.00587682	0.00544923
D001327	genus	40	Stigmatella	Bacteria	1	0.00581971	0.00581971
D001327	genus	133925	Olsenella	Bacteria	103	0.0379286	0.00581226	0.240237
D001327	genus	49184	Kineosporia	Bacteria	2	0.00579772	0.00579772	0.00514705
D001327	genus	455358	Balneola	Bacteria	1	0.00576336	0.00576336
D001327	genus	1298	Deinococcus	Bacteria	7	0.0069696	0.0057468	0.00454006
D001327	genus	937253	Thermohydrogenium	Bacteria	1	0.0057468	0.0057468
D001327	genus	2335	Thermotoga	Bacteria	1	0.00574317	0.00574317
D001327	genus	830	Butyrivibrio	Bacteria	214	0.163229	0.00573972	0.682693
D001327	genus	89092	Ignavigranum	Bacteria	1	0.0057323	0.0057323
D001327	genus	361607	Patulibacter	Bacteria	1	0.0057323	0.0057323
D001327	genus	158848	Moellerella	Bacteria	5	0.0238459	0.00572738	0.0366051
D001327	genus	40323	Stenotrophomonas	Bacteria	137	0.32487	0.00568053	1.44815
D001327	genus	180541	Salinisphaera	Bacteria	101	0.00860593	0.00565195	0.00659058
D001327	genus	81682	Methylovorus	Bacteria	4	0.00582315	0.00565053	0.000723465
D001327	genus	1016	Capnocytophaga	Bacteria	48	0.0512141	0.0056395	0.130795
D001327	genus	2160	Methanobacterium	Archaea	1	0.00562683	0.00562683
D001327	genus	392735	Uliginosibacterium	Bacteria	67	0.00813464	0.00562509	0.00575
D001327	genus	74385	Gracilibacillus	Bacteria	1	0.00561956	0.00561956
D001327	genus	208215	Parvularcula	Bacteria	1	0.00561956	0.00561956
D001327	genus	253238	Ethanoligenens	Bacteria	86	0.072108	0.00559868	0.327451
D001327	genus	1883	Streptomyces	Bacteria	141	0.0637763	0.00559159	0.380389
D001327	genus	1843210	Anaerocolumna	Bacteria	202	0.00789844	0.00557529	0.00694007
D001327	genus	31988	Aminobacter	Bacteria	3	0.00442132	0.00557227	0.00305532
D001327	genus	365032	Aureispira	Bacteria	1	0.005567	0.005567
D001327	genus	423604	Elusimicrobium	Bacteria	12	0.167007	0.00555578	0.559868
D001327	genus	570	Klebsiella	Bacteria	76	0.00942708	0.00550292	0.00951296
D001327	genus	2132	Spiroplasma	Bacteria	189	0.255959	0.00549662	1.69447
D001327	genus	265980	Alkalimonas	Bacteria	110	0.0219921	0.00548285	0.100892
D001327	genus	354354	Niastella	Bacteria	5	0.0296529	0.00547256	0.0359617
D001327	genus	1257	Peptostreptococcus	Bacteria	80	0.0291776	0.00546835	0.0765998
D001327	genus	412592	Thermosulfidibacter	Bacteria	4	0.00653171	0.00541327	0.00393368
D001327	genus	1378	Gemella	Bacteria	154	0.0783993	0.0054011	0.265324
D001327	genus	1253	Pediococcus	Bacteria	177	0.0161595	0.00539869	0.0423274
D001327	genus	32199	Buchnera	Bacteria	4	0.00677785	0.00539713	0.00476133
D001327	genus	262406	Thermobaculum	Bacteria	231	0.00847779	0.00538329	0.00903801
D001327	genus	2005	Microbispora	Bacteria	1	0.0053775	0.0053775
D001327	genus	642	Aeromonas	Bacteria	187	0.151571	0.00535992	1.43966
D001327	genus	906	Megasphaera	Bacteria	169	0.0850306	0.00535992	0.370924
D001327	genus	314343	Sideroxydans	Bacteria	1	0.00535992	0.00535992
D001327	genus	191	Azospirillum	Bacteria	3	0.00510423	0.00535361	0.0007974
D001327	genus	203804	Candidatus Blochmannia	Bacteria	53	0.028374	0.00535361	0.0856096
D001327	genus	51196	Syntrophobotulus	Bacteria	1	0.0053396	0.0053396
D001327	genus	264995	Anaerofustis	Bacteria	170	0.00908276	0.00533191	0.0104732
D001327	genus	166484	Caminicella	Bacteria	58	0.0147231	0.0053295	0.0229883
D001327	genus	80865	Delftia	Bacteria	31	0.0822428	0.00532623	0.244071
D001327	genus	118747	Bulleidia	Bacteria	110	0.0295566	0.00532567	0.0700179
D001327	genus	1023	Microscilla	Bacteria	17	0.0145258	0.0053251	0.0215854
D001327	genus	70774	Hydrogenophilus	Bacteria	17	0.00454454	0.00531915	0.00290687
D001327	genus	1372	Planococcus	Bacteria	59	0.0308344	0.00531067	0.133523
D001327	genus	2044	Pimelobacter	Bacteria	2	0.00530007	0.00530007	0.00264376
D001327	genus	1870884	Clostridioides	Bacteria	76	0.191065	0.00529664	0.378479
D001327	genus	46255	Weissella	Bacteria	107	0.0514952	0.00529661	0.164737
D001327	genus	33926	Candidatus Phytoplasma	Bacteria	12	0.00597244	0.00529437	0.0039818
D001327	genus	335405	Sphingosinicella	Bacteria	4	0.00585057	0.00528802	0.00479515
D001327	genus	100175	Papillibacter	Bacteria	168	0.0231272	0.00527951	0.066849
D001327	genus	458032	Chloracidobacterium	Bacteria	12	0.0148325	0.00527288	0.0193726
D001327	genus	795750	Ignavibacterium	Bacteria	245	0.00782924	0.00526787	0.00943637
D001327	genus	1434049	Thermophagus	Bacteria	1	0.00526787	0.00526787
D001327	genus	192987	Allofustis	Bacteria	4	0.00509401	0.00526654	0.000732979
D001327	genus	209	Helicobacter	Bacteria	17	0.00633565	0.00525845	0.00625947
D001327	genus	81411	Aminomonas	Bacteria	3	0.00551531	0.00525458	0.000540939
D001327	genus	1123967	Porticoccus	Bacteria	1	0.00524191	0.00524191
D001327	genus	635	Edwardsiella	Bacteria	1	0.00523615	0.00523615
D001327	genus	1329200	Fictibacillus	Bacteria	3	0.00540874	0.00523615	0.00354753
D001327	genus	84567	Pedobacter	Bacteria	212	0.0143199	0.00522362	0.107191
D001327	genus	364316	Verminephrobacter	Bacteria	2	0.00520855	0.00520855	0.00187965
D001327	genus	234	Brucella	Bacteria	17	0.0789373	0.00520833	0.24734
D001327	genus	551759	Aromatoleum	Bacteria	3	0.00492345	0.00520833	0.000977994
D001327	genus	241189	Hespellia	Bacteria	67	0.007959	0.00520616	0.00738208
D001327	genus	581	Morganella	Bacteria	117	1.1623	0.0051994	7.0947
D001327	genus	541	Zymomonas	Bacteria	10	0.00508565	0.00519917	0.00258992
D001327	genus	586	Providencia	Bacteria	141	0.495127	0.00517331	2.78064
D001327	genus	143222	Salegentibacter	Bacteria	1	0.00516876	0.00516876
D001327	genus	233189	Anaerolinea	Bacteria	235	0.00874905	0.00516742	0.0129274
D001327	genus	2747	Carnobacterium	Bacteria	58	0.0144849	0.00516121	0.0340177
D001327	genus	34037	Rahnella	Bacteria	102	0.00692146	0.00516077	0.00654131
D001327	genus	497	Psychrobacter	Bacteria	85	0.0758376	0.00515411	0.519194
D001327	genus	503005	Dasania	Bacteria	3	0.00432887	0.00515411	0.00283403
D001327	genus	72021	Methylarcula	Bacteria	4	0.00498393	0.00513022	0.000371083
D001327	genus	75687	Neptunomonas	Bacteria	4	0.00436316	0.00513022	0.00160653
D001327	genus	434	Acetobacter	Bacteria	2	0.00512848	0.00512848	0.000160421
D001327	genus	1743	Propionibacterium	Bacteria	1	0.00510334	0.00510334
D001327	genus	57665	Sulfurospirillum	Bacteria	21	0.0091043	0.00510334	0.0119622
D001327	genus	227979	Jeotgalicoccus	Bacteria	15	0.0115449	0.00510334	0.0140324
D001327	genus	84034	Propionispira	Bacteria	12	0.0143307	0.00510156	0.0209938
D001327	genus	230494	Reinekea	Bacteria	2	0.00509186	0.00509186	0.000898768
D001327	genus	978	Cytophaga	Bacteria	74	0.00707298	0.00508858	0.00610747
D001327	genus	1618113	Saccharicrinis	Bacteria	162	0.00760874	0.00508653	0.00984491
D001327	genus	51228	Wigglesworthia	Bacteria	6	0.00468202	0.00507872	0.00279122
D001327	genus	507	Alcaligenes	Bacteria	40	0.0707367	0.00507356	0.198084
D001327	genus	583	Proteus	Bacteria	141	1.85615	0.00506509	8.27639
D001327	genus	670486	Dehalogenimonas	Bacteria	211	0.00657789	0.00506073	0.00471152
D001327	genus	44261	Oxobacter	Bacteria	43	0.00780548	0.00505996	0.00902591
D001327	genus	196118	Methanocaldococcus	Archaea	1	0.00505996	0.00505996
D001327	genus	161492	Anaeromyxobacter	Bacteria	5	0.00484837	0.00504974	0.00214908
D001327	genus	1471399	Draconibacterium	Bacteria	140	0.00700976	0.00504673	0.00510639
D001327	genus	56112	Dehalobacter	Bacteria	7	0.00665363	0.0050407	0.00363655
D001327	genus	82984	Pragia	Bacteria	2	0.0050319	0.0050319	0.00101149
D001327	genus	168808	Sneathia	Bacteria	20	0.0690659	0.00502914	0.229835
D001327	genus	1645	Renibacterium	Bacteria	53	0.00879193	0.00502285	0.0118423
D001327	genus	66831	Facklamia	Bacteria	83	0.0154932	0.00502285	0.0343734
D001327	genus	2735	Verrucomicrobium	Bacteria	110	0.0153018	0.0050167	0.0413416
D001327	genus	1696	Brevibacterium	Bacteria	36	0.0730653	0.00500838	0.210118
D001327	genus	660628	Insolitispirillum	Bacteria	19	0.0967892	0.005003	0.24538
D001327	genus	278993	Thermincola	Bacteria	68	0.00933809	0.00500193	0.010866
D001327	genus	31980	Acetitomaculum	Bacteria	3	0.00419399	0.00500025	0.00157211
D001327	genus	187144	Caldithrix	Bacteria	150	0.00672285	0.00499913	0.00523931
D001327	genus	44262	Oxalophagus	Bacteria	11	0.0048282	0.00499525	0.0010431
D001327	genus	76833	Actinobaculum	Bacteria	5	0.0068635	0.00498952	0.00541794
D001327	genus	59738	Marinilabilia	Bacteria	3	0.00631542	0.00498393	0.0036457
D001327	genus	55080	Brevibacillus	Bacteria	174	0.0113585	0.00498358	0.0456893
D001327	genus	670516	Mycobacterium chelonae group	Bacteria	3	0.00439453	0.00497958	0.00112222
D001327	genus	407217	Aquitalea	Bacteria	2	0.00497283	0.00497283	0.00154928
D001327	genus	866673	Marinifilum	Bacteria	48	0.00840651	0.00497008	0.0107352
D001327	genus	1295378	Methylogaea	Bacteria	4	0.00480259	0.00496393	0.00209091
D001327	genus	762551	Jejuia	Bacteria	25	0.0252316	0.00495548	0.0554015
D001327	genus	338	Xanthomonas	Bacteria	28	0.0138753	0.00495351	0.0372305
D001327	genus	698776	Cellulosilyticum	Bacteria	163	0.0166664	0.0049434	0.10761
D001327	genus	200677	Meniscus	Bacteria	10	0.00463816	0.00493304	0.00208295
D001327	genus	13687	Sphingomonas	Bacteria	90	0.0164482	0.00491677	0.0429836
D001327	genus	1082702	Lonsdalea	Bacteria	16	0.0145439	0.0049103	0.0376657
D001327	genus	269260	Nitratifractor	Bacteria	12	0.00619407	0.00491022	0.00511049
D001327	genus	32068	Sebaldella	Bacteria	1	0.00490822	0.00490822
D001327	genus	28138	Rikenella	Bacteria	162	0.0161255	0.0049073	0.0692197
D001327	genus	33877	Agromyces	Bacteria	6	0.004296	0.0049013	0.00186191
D001327	genus	203697	Derxia	Bacteria	7	0.00642187	0.00489141	0.00552611
D001327	genus	448125	Dethiosulfatibacter	Bacteria	4	0.00531266	0.00488976	0.0030508
D001327	genus	1541743	Candidatus Ruthia	Bacteria	1	0.00487567	0.00487567
D001327	genus	2701	Gardnerella	Bacteria	45	0.0371506	0.00487424	0.11245
D001327	genus	146784	Bacteriovorax	Bacteria	4	0.233508	0.0048667	0.45981
D001327	genus	45667	Halobacillus	Bacteria	9	0.0943246	0.00486263	0.248536
D001327	genus	46239	Mesoplasma	Bacteria	17	0.0114667	0.00486263	0.02003
D001327	genus	171673	Inquilinus	Bacteria	1	0.00486263	0.00486263
D001327	genus	13075	Globicatella	Bacteria	13	0.0103523	0.00486168	0.0224536
D001327	genus	427753	Humibacter	Bacteria	3	0.00533179	0.00485578	0.00252374
D001327	genus	445	Legionella	Bacteria	144	0.106698	0.00485239	1.19864
D001327	genus	57493	Kocuria	Bacteria	29	0.0134008	0.00484039	0.0230268
D001327	genus	222	Achromobacter	Bacteria	5	0.00431505	0.0048384	0.00141149
D001327	genus	626	Xenorhabdus	Bacteria	99	0.00690677	0.00483676	0.00841551
D001327	genus	51366	Salinivibrio	Bacteria	5	0.00370698	0.00483676	0.00200714
D001327	genus	47251	Leptolyngbya	Bacteria	1	0.00483068	0.00483068
D001327	genus	1988	Actinomadura	Bacteria	15	0.0043098	0.00482602	0.00195529
D001327	genus	281472	Jiangella	Bacteria	4	0.0046307	0.00482593	0.00108267
D001327	genus	400634	Lysinibacillus	Bacteria	94	0.0134765	0.00482102	0.024918
D001327	genus	1505652	Terrisporobacter	Bacteria	88	0.00927659	0.00482102	0.0135336
D001327	genus	118966	Anaerorhabdus	Bacteria	50	0.00771741	0.00481991	0.0108472
D001327	genus	53	Nannocystis	Bacteria	1	0.00481568	0.00481568
D001327	genus	519427	Sharpea	Bacteria	17	0.0055317	0.0047918	0.00478237
D001327	genus	289201	Pontibacillus	Bacteria	40	0.00714595	0.00479073	0.010604
D001327	genus	1158	Oscillatoria	Bacteria	2	0.00478513	0.00478513	0.00308588
D001327	genus	196082	Parascardovia	Bacteria	4	0.00441594	0.00477506	0.00143137
D001327	genus	697331	Basfia	Bacteria	6	0.00903117	0.00476976	0.0118823
D001327	genus	2295	Desulfobacterium	Bacteria	5	0.00409717	0.00476849	0.00121619
D001327	genus	53335	Pantoea	Bacteria	67	0.00657742	0.00476849	0.00513482
D001327	genus	198251	Candidatus Pelagibacter	Bacteria	2	0.00476418	0.00476418	0.00100179
D001327	genus	255204	Pseudoclavibacter	Bacteria	11	0.00796871	0.00476304	0.0108269
D001327	genus	416916	Aggregatibacter	Bacteria	79	0.0240595	0.00476304	0.0553293
D001327	genus	1652133	Halobacteriovorax	Bacteria	56	0.00617163	0.00475184	0.0065625
D001327	genus	293136	Desulfitibacter	Bacteria	3	0.0049425	0.00474744	0.00161423
D001327	genus	63132	Geitlerinema	Bacteria	1	0.00474451	0.00474451
D001327	genus	269258	Nitratiruptor	Bacteria	9	0.00437586	0.00474451	0.00223323
D001327	genus	866	Ruminobacter	Bacteria	11	0.00502678	0.00473664	0.0030774
D001327	genus	963	Herbaspirillum	Bacteria	33	0.00783218	0.00473664	0.0122974
D001327	genus	44259	Filifactor	Bacteria	33	0.00692088	0.00473664	0.00852674
D001327	genus	1649452	Geothermomicrobium	Bacteria	3	0.00458728	0.00473418	0.000286499
D001327	genus	84406	Virgibacillus	Bacteria	45	0.0101733	0.00472567	0.0146751
D001327	genus	413496	Cronobacter	Bacteria	109	0.111289	0.00472567	0.576621
D001327	genus	496496	Viridibacillus	Bacteria	7	0.00532183	0.00472567	0.00314639
D001327	genus	1279388	Kandleria	Bacteria	91	0.193221	0.00472567	0.690826
D001327	genus	28253	Marinomonas	Bacteria	35	0.00846279	0.00472367	0.0108669
D001327	genus	158481	Hahella	Bacteria	1	0.00472322	0.00472322
D001327	genus	271087	Geopsychrobacter	Bacteria	17	0.00584209	0.00471965	0.00537307
D001327	genus	399320	Sphaerochaeta	Bacteria	5	0.00373446	0.00471965	0.00197827
D001327	genus	274470	Alkalibacter	Bacteria	2	0.00471412	0.00471412	0.00132629
D001327	genus	914	Nitrosomonas	Bacteria	45	0.00583348	0.00470987	0.00441764
D001327	genus	90243	Oligella	Bacteria	10	0.0152351	0.00470046	0.0249959
D001327	genus	32205	Leptonema	Bacteria	38	0.00479001	0.00469118	0.0023943
D001327	genus	28263	Arcanobacterium	Bacteria	8	0.0106558	0.00465053	0.0145497
D001327	genus	2129	Ureaplasma	Bacteria	19	0.00514695	0.00464792	0.00372344
D001327	genus	2050	Mobiluncus	Bacteria	50	0.0295523	0.0046456	0.116039
D001327	genus	1070	Rhodopila	Bacteria	2	0.00463103	0.00463103	0.00399497
D001327	genus	187	Aquaspirillum	Bacteria	7	0.00508051	0.00462792	0.00110636
D001327	genus	1269	Micrococcus	Bacteria	53	0.0142201	0.00462792	0.0462435
D001327	genus	114627	Alkaliphilus	Bacteria	91	0.00690756	0.00462792	0.0105155
D001327	genus	776	Coxiella	Bacteria	25	0.00548574	0.00462193	0.00441376
D001327	genus	332248	Truepera	Bacteria	89	0.00547528	0.00462193	0.00385777
D001327	genus	1486726	Pseudobacteroides	Bacteria	62	0.0514002	0.00461747	0.274564
D001327	genus	59735	Bergeyella	Bacteria	44	0.0079213	0.00461255	0.0113119
D001327	genus	1054211	Sulfuritalea	Bacteria	9	0.00719597	0.00459664	0.00951222
D001327	genus	296051	Terrimonas	Bacteria	1	0.00459158	0.00459158
D001327	genus	653683	Anaerosporobacter	Bacteria	66	0.00657192	0.00458433	0.0067931
D001327	genus	31983	Helcococcus	Bacteria	72	0.0112639	0.00457931	0.0386504
D001327	genus	1236988	Geofilum	Bacteria	77	0.0260851	0.00457708	0.0712243
D001327	genus	156454	Anaeroglobus	Bacteria	26	0.0217909	0.0045686	0.0630937
D001327	genus	160798	Marinitoga	Bacteria	1	0.00456704	0.00456704
D001327	genus	1524249	Pseudohongiella	Bacteria	34	0.00493406	0.00456302	0.00280994
D001327	genus	131079	Limnobacter	Bacteria	12	0.00693912	0.00455723	0.00804918
D001327	genus	78119	Succinispira	Bacteria	6	0.00537483	0.00455022	0.00423427
D001327	genus	862	Syntrophomonas	Bacteria	40	0.00645517	0.00454292	0.00621154
D001327	genus	195950	Tannerella	Bacteria	50	0.160525	0.00454258	0.985313
D001327	genus	629	Yersinia	Bacteria	72	0.0053716	0.00453865	0.00399211
D001327	genus	60892	Desulfobacca	Bacteria	4	0.00453555	0.00453824	0.00113726
D001327	genus	55079	Aneurinibacillus	Bacteria	53	0.00529481	0.00451528	0.003825
D001327	genus	1742989	Glutamicibacter	Bacteria	47	0.0092429	0.00451528	0.0271647
D001327	genus	47420	Hydrogenophaga	Bacteria	15	0.00417003	0.00449883	0.0015799
D001327	genus	37914	Dietzia	Bacteria	26	0.0048369	0.00448201	0.0037406
D001327	genus	2093	Mycoplasma	Bacteria	38	0.00782626	0.00448076	0.0126589
D001327	genus	13334	Anaerobiospirillum	Bacteria	30	0.665474	0.00448047	2.29047
D001327	genus	226	Alteromonas	Bacteria	120	0.00561676	0.00447758	0.00522456
D001327	genus	106633	Thioalkalivibrio	Bacteria	83	0.00501027	0.00447354	0.00296915
D001327	genus	428711	Jonquetella	Bacteria	8	0.006559	0.00446941	0.00633856
D001327	genus	33882	Microbacterium	Bacteria	50	0.00460456	0.00446809	0.00292632
D001327	genus	1502725	Effusibacillus	Bacteria	64	0.0048041	0.00446359	0.00253329
D001327	genus	46205	Pseudobutyrivibrio	Bacteria	76	0.0163423	0.00445961	0.0507036
D001327	genus	2697	Heliobacterium	Bacteria	9	0.00433139	0.00445653	0.0014165
D001327	genus	10	Cellvibrio	Bacteria	5	0.0034832	0.00445633	0.00232028
D001327	genus	2053	Gordonia	Bacteria	9	0.00429092	0.00445633	0.000906448
D001327	genus	648802	Rummeliibacillus	Bacteria	20	0.0378137	0.00445504	0.145917
D001327	genus	1164882	Lachnoanaerobaculum	Bacteria	90	0.0462881	0.00445504	0.167073
D001327	genus	528	Ochrobactrum	Bacteria	37	0.0558484	0.00445375	0.115072
D001327	genus	47670	Lautropia	Bacteria	43	0.0316045	0.00443912	0.154858
D001327	genus	862261	Caldanaerobius	Bacteria	25	0.0551791	0.00443912	0.206065
D001327	genus	351195	Salimicrobium	Bacteria	7	0.00474958	0.00443459	0.0020109
D001327	genus	67575	Rheinheimera	Bacteria	32	0.00511812	0.00443033	0.004331
D001327	genus	55968	Leucobacter	Bacteria	4	0.00418072	0.00442549	0.0017374
D001327	genus	133	Methylocystis	Bacteria	1	0.00442282	0.00442282
D001327	genus	46123	Abiotrophia	Bacteria	37	0.0134078	0.00442282	0.0315609
D001327	genus	129957	Carboxydothermus	Bacteria	1	0.00440529	0.00440529
D001327	genus	41275	Brevundimonas	Bacteria	57	0.294271	0.00439097	1.18668
D001327	genus	41980	Metallosphaera	Archaea	1	0.00438712	0.00438712
D001327	genus	35823	Arthrospira	Bacteria	4	0.00613462	0.00437129	0.00538463
D001327	genus	1573536	Faecalicoccus	Bacteria	36	0.00701654	0.00436256	0.00687962
D001327	genus	85076	Marichromatium	Bacteria	1	0.00435806	0.00435806
D001327	genus	863253	Marinicella	Bacteria	3	0.0052186	0.00435806	0.00401417
D001327	genus	713	Actinobacillus	Bacteria	46	0.00834075	0.00435457	0.0119381
D001327	genus	843	Wolinella	Bacteria	2	0.00434916	0.00434916	0.00231923
D001327	genus	55506	Schwartzia	Bacteria	7	0.00415147	0.00431667	0.0025442
D001327	genus	111142	Alishewanella	Bacteria	15	0.00438579	0.00431667	0.00289148
D001327	genus	517	Bordetella	Bacteria	7	0.00308968	0.00431155	0.0019323
D001327	genus	1505660	Asaccharospora	Bacteria	1	0.00431034	0.00431034
D001327	genus	59753	Alcanivorax	Bacteria	36	0.00538887	0.00431007	0.00349918
D001327	genus	71655	Brenneria	Bacteria	4	0.00413835	0.00430396	0.00109589
D001327	genus	282132	Candidatus Protochlamydia	Bacteria	2	0.00428186	0.00428186	0.00408373
D001327	genus	79328	Chitinophaga	Bacteria	96	0.00518719	0.00426726	0.00367324
D001327	genus	518753	Luteolibacter	Bacteria	27	0.00796943	0.00426515	0.0104919
D001327	genus	29580	Janthinobacterium	Bacteria	10	0.00558391	0.00425799	0.00692611
D001327	genus	1827	Rhodococcus	Bacteria	127	0.00617141	0.0042555	0.00661129
D001327	genus	147067	Thermobispora	Bacteria	6	0.0044903	0.004251	0.00205742
D001327	genus	1562	Desulfotomaculum	Bacteria	46	0.00868664	0.00424538	0.0145251
D001327	genus	545865	Calditerrivibrio	Bacteria	14	0.00552034	0.00424178	0.008509
D001327	genus	165697	Sphingopyxis	Bacteria	7	0.0568224	0.00423724	0.128948
D001327	genus	459532	Terribacillus	Bacteria	5	0.00386615	0.00423245	0.00186389
D001327	genus	60919	Sanguibacter	Bacteria	12	0.00978815	0.00423051	0.0125959
D001327	genus	1433999	Domibacillus	Bacteria	2	0.00422657	0.00422657	0.000493914
D001327	genus	1274351	Kroppenstedtia	Bacteria	10	0.00420769	0.00422622	0.000933583
D001327	genus	283	Comamonas	Bacteria	59	0.481009	0.00422297	2.52833
D001327	genus	28231	Geobacter	Bacteria	88	0.102791	0.00422199	0.279608
D001327	genus	649460	Filimonas	Bacteria	31	0.00430252	0.00422101	0.00160092
D001327	genus	2086	Anaeroplasma	Bacteria	48	0.0153958	0.00421108	0.0478026
D001327	genus	314318	Prolixibacter	Bacteria	57	0.00471601	0.00420911	0.00247574
D001327	genus	182639	Kribbella	Bacteria	12	0.0104821	0.00419965	0.0130702
D001327	genus	160795	Ureibacillus	Bacteria	28	0.00439491	0.00419907	0.00281672
D001327	genus	1754	Thermoanaerobacter	Bacteria	14	0.00644354	0.00418532	0.00835413
D001327	genus	588605	Robinsoniella	Bacteria	44	0.00889339	0.00418356	0.0117865
D001327	genus	191769	Marinilactibacillus	Bacteria	7	0.00389633	0.00417206	0.00178435
D001327	genus	202907	Collimonas	Bacteria	7	0.00424161	0.00417206	0.00154254
D001327	genus	1543704	Niveispirillum	Bacteria	3	0.0156638	0.00417206	0.0210127
D001327	genus	299566	Adhaeribacter	Bacteria	13	0.0139375	0.00416667	0.0186345
D001327	genus	120831	Dyadobacter	Bacteria	4	0.0110202	0.00416276	0.0157787
D001327	genus	2733	Symbiobacterium	Bacteria	35	0.0041096	0.00416146	0.0020764
D001327	genus	157	Treponema	Bacteria	27	0.0184407	0.004158	0.0370589
D001327	genus	42417	Halobacteroides	Bacteria	3	0.0032479	0.004158	0.00233378
D001327	genus	121038	Ferrimicrobium	Bacteria	19	0.00502063	0.004158	0.00279685
D001327	genus	253255	Soehngenia	Bacteria	7	0.00419665	0.004158	0.00197127
D001327	genus	256319	Chlorobaculum	Bacteria	1	0.004158	0.004158
D001327	genus	767891	Candidatus Puniceispirillum	Bacteria	22	0.00469329	0.00415447	0.00284055
D001327	genus	267986	Owenweeksia	Bacteria	88	0.00480223	0.00415361	0.00319032
D001327	genus	93217	Pandoraea	Bacteria	13	0.00558814	0.00414748	0.00410297
D001327	genus	1233041	Salinirepens	Bacteria	1	0.00414748	0.00414748
D001327	genus	1649490	Rubinisphaera	Bacteria	1	0.00414748	0.00414748
D001327	genus	702	Plesiomonas	Bacteria	94	0.00671388	0.00414216	0.0138548
D001327	genus	225143	Oceanisphaera	Bacteria	1	0.00413976	0.00413976
D001327	genus	475	Moraxella	Bacteria	56	0.0101617	0.0041181	0.0219826
D001327	genus	2077	Sporolactobacillus	Bacteria	12	0.00498413	0.00410833	0.00375255
D001327	genus	2060	Tsukamurella	Bacteria	14	0.00684058	0.00410691	0.0108187
D001327	genus	59732	Chryseobacterium	Bacteria	52	0.118075	0.00410687	0.583814
D001327	genus	59734	Empedobacter	Bacteria	7	0.0102822	0.00410627	0.0160168
D001327	genus	359337	Marinimicrobium	Bacteria	4	0.00419311	0.00410302	0.000907703
D001327	genus	58050	Moritella	Bacteria	63	0.00496647	0.00409316	0.00335006
D001327	genus	203470	Tepidiphilus	Bacteria	5	0.0090147	0.00409316	0.0109937
D001327	genus	2717	Cardiobacterium	Bacteria	28	0.0100641	0.00408873	0.0270804
D001327	genus	1234	Nitrospira	Bacteria	18	0.00503661	0.00408838	0.00266191
D001327	genus	1637257	Mageeibacillus	Bacteria	118	0.0288766	0.004087	0.25669
D001327	genus	693074	Caldisericum	Bacteria	13	0.00375313	0.00408013	0.00143141
D001327	genus	1769729	Hathewaya	Bacteria	77	0.00527059	0.00408013	0.00512811
D001327	genus	64	Herpetosiphon	Bacteria	2	0.0040773	0.0040773	0.00105292
D001327	genus	2745	Halomonas	Bacteria	39	0.0046962	0.00407647	0.00220042
D001327	genus	638847	Pyramidobacter	Bacteria	19	0.013721	0.00407647	0.0276684
D001327	genus	137460	Aerosphaera	Bacteria	7	0.00987145	0.00406918	0.0159203
D001327	genus	171868	Thermovibrio	Bacteria	1	0.00406918	0.00406918
D001327	genus	1778601	Apibacter	Bacteria	40	0.00462659	0.00406796	0.0034439
D001327	genus	68287	Mesorhizobium	Bacteria	4	0.0786231	0.00406789	0.150473
D001327	genus	84565	Sodalis	Bacteria	47	0.00506212	0.0040662	0.00468133
D001327	genus	129337	Geobacillus	Bacteria	45	0.00500418	0.00406289	0.0035068
D001327	genus	150818	Heliophilum	Bacteria	5	0.00404771	0.00405581	0.000734816
D001327	genus	312063	Azohydromonas	Bacteria	7	0.0042086	0.00405581	0.00111324
D001327	genus	1164863	Enteractinococcus	Bacteria	8	0.00393155	0.00405549	0.00141743
D001327	genus	13275	Suttonella	Bacteria	26	0.00428721	0.00405189	0.00146247
D001327	genus	28065	Rhodoferax	Bacteria	6	0.00350263	0.00405055	0.00238181
D001327	genus	1817	Nocardia	Bacteria	13	0.0042026	0.00404253	0.00184525
D001327	genus	42255	Rubrobacter	Bacteria	87	0.005438	0.00404253	0.00623677
D001327	genus	648800	Solibacillus	Bacteria	47	0.0680133	0.00404253	0.254183
D001327	genus	1051898	Actimicrobium	Bacteria	1	0.00404253	0.00404253
D001327	genus	12916	Acidovorax	Bacteria	34	0.00748089	0.00404155	0.0119175
D001327	genus	52972	Polaromonas	Bacteria	1	0.00404089	0.00404089
D001327	genus	1765964	Acidihalobacter	Bacteria	9	0.00401008	0.00404089	0.0022128
D001327	genus	499	Thermomicrobium	Bacteria	10	0.00359841	0.00403329	0.00143641
D001327	genus	1835	Saccharopolyspora	Bacteria	13	0.00449692	0.00402982	0.0023964
D001327	genus	94008	Thermicanus	Bacteria	5	0.0203731	0.00402982	0.0374277
D001327	genus	1505664	Gottschalkia	Bacteria	47	0.00512437	0.00402982	0.00520944
D001327	genus	1068	Rhodomicrobium	Bacteria	2	0.0040217	0.0040217	0.000522227
D001327	genus	1081	Rhodospirillum	Bacteria	10	0.0048988	0.00401991	0.00299215
D001327	genus	970	Selenomonas	Bacteria	73	0.0100544	0.00401204	0.0265262
D001327	genus	1134403	Melioribacter	Bacteria	95	0.00440719	0.00401204	0.00229438
D001327	genus	35750	Sporichthya	Bacteria	2	0.00401111	0.00401111	0.000820901
D001327	genus	1654931	Crenobacter	Bacteria	6	0.0038164	0.00400804	0.00088449
D001327	genus	2152	Asteroleplasma	Bacteria	18	0.0111874	0.00400687	0.0285606
D001327	genus	291988	Thermosediminibacter	Bacteria	5	0.00313198	0.00400625	0.00140308
D001327	genus	99906	Alkalibacterium	Bacteria	8	0.00733819	0.00398897	0.0112319
D001327	genus	54298	Chroococcidiopsis	Bacteria	5	0.00355471	0.00398256	0.0010581
D001327	genus	1030	Thiothrix	Bacteria	63	0.00424924	0.0039782	0.0023651
D001327	genus	34019	Candidatus Liberibacter	Bacteria	3	0.00463351	0.00397693	0.00166287
D001327	genus	42447	Anaerobranca	Bacteria	13	0.00363233	0.00397693	0.00165568
D001327	genus	2357	Desulfomonile	Bacteria	2	0.00397356	0.00397356	4.48801e-05
D001327	genus	13724	Thiocystis	Bacteria	6	0.0039285	0.00397144	0.00112675
D001327	genus	359407	Methylotenera	Bacteria	6	0.00374122	0.00397002	0.0014639
D001327	genus	1436289	Candidatus Symbiobacter	Bacteria	2	0.00396302	0.00396302	0.000112451
D001327	genus	83681	Nonomuraea	Bacteria	28	0.00947132	0.00395515	0.0165411
D001327	genus	1434011	Komagataeibacter	Bacteria	2	0.00394876	0.00394876	0.00229598
D001327	genus	637	Arsenophonus	Bacteria	39	0.00459405	0.00394649	0.00350083
D001327	genus	248744	Marvinbryantia	Bacteria	21	0.0143446	0.00394649	0.0284569
D001327	genus	290174	Aquimarina	Bacteria	1	0.00394649	0.00394649
D001327	genus	460073	Segetibacter	Bacteria	5	0.00726593	0.00394649	0.00794898
D001327	genus	18	Pelobacter	Bacteria	55	0.00376946	0.00394337	0.00168264
D001327	genus	419014	Alloscardovia	Bacteria	20	0.00784344	0.00394205	0.0102151
D001327	genus	36739	Dermabacter	Bacteria	13	0.0167712	0.00394182	0.0293344
D001327	genus	510690	Sneathiella	Bacteria	3	0.0030874	0.00393716	0.00209866
D001327	genus	86795	Marmoricola	Bacteria	4	0.00382024	0.00393507	0.00126916
D001327	genus	82802	Trichococcus	Bacteria	35	0.0110714	0.00393066	0.0266944
D001327	genus	129577	Oceanimonas	Bacteria	28	0.00369787	0.00392405	0.00168925
D001327	genus	265570	Sulfurovum	Bacteria	56	0.00543301	0.00391879	0.00684053
D001327	genus	39773	Methylomicrobium	Bacteria	4	0.00355102	0.00391365	0.000972995
D001327	genus	2742	Marinobacter	Bacteria	23	0.00471251	0.00390472	0.00291618
D001327	genus	380240	Candidatus Brocadia	Bacteria	9	0.00310794	0.0039013	0.00200266
D001327	genus	142841	Selenihalanaerobacter	Bacteria	5	0.0031781	0.0038959	0.00167167
D001327	genus	29526	Syntrophobacter	Bacteria	18	0.00378415	0.0038907	0.00160557
D001327	genus	41707	Lawsonia	Bacteria	2	0.00388834	0.00388834	0.00262873
D001327	genus	53634	Acidimicrobium	Bacteria	10	0.00353497	0.00388232	0.00156743
D001327	genus	192992	Thermoleophilum	Bacteria	7	0.00373066	0.00387943	0.000810051
D001327	genus	294702	Proteiniphilum	Bacteria	103	0.00430708	0.00387943	0.00274975
D001327	genus	890	Desulfuromonas	Bacteria	4	0.00376772	0.00387943	0.00115814
D001327	genus	32012	Thiomonas	Bacteria	21	0.00456567	0.00387732	0.00256608
D001327	genus	1433993	Chryseolinea	Bacteria	55	0.00573085	0.00387732	0.0109974
D001327	genus	28048	Acidothermus	Bacteria	5	0.0204368	0.00387057	0.025754
D001327	genus	909656	Phocaeicola	Bacteria	40	0.00390364	0.00386337	0.00154668
D001327	genus	312278	Emticicia	Bacteria	77	0.00402253	0.00384941	0.00225335
D001327	genus	1129704	Kyrpidia	Bacteria	1	0.00384941	0.00384941
D001327	genus	140625	Lachnobacterium	Bacteria	14	0.00367244	0.00384215	0.0012326
D001327	genus	174708	Allobaculum	Bacteria	35	0.0126953	0.00383465	0.0300143
D001327	genus	43947	Tolumonas	Bacteria	13	0.00365062	0.0038219	0.00119076
D001327	genus	1524214	Vulgatibacter	Bacteria	4	0.00351905	0.00379918	0.0014978
D001327	genus	596499	Nitriliruptor	Bacteria	10	0.00437908	0.00379836	0.00273006
D001327	genus	290731	Aminiphilus	Bacteria	2	0.00378572	0.00378572	0.00434852
D001327	genus	78328	Coenonia	Bacteria	1	0.00377701	0.00377701
D001327	genus	704093	Anaerobacillus	Bacteria	5	0.00395277	0.00377701	0.00338352
D001327	genus	76831	Myroides	Bacteria	26	0.00379676	0.00377495	0.0021721
D001327	genus	532	Beijerinckia	Bacteria	1	0.00377245	0.00377245
D001327	genus	453229	Desulfarculus	Bacteria	3	0.00486198	0.00377245	0.00269529
D001327	genus	186191	Marinithermus	Bacteria	1	0.00377131	0.00377131
D001327	genus	504481	Sediminibacterium	Bacteria	6	0.00465286	0.00376836	0.0040003
D001327	genus	140458	Thermacetogenium	Bacteria	8	0.00373714	0.00376466	0.00163316
D001327	genus	53244	Desulfonatronovibrio	Bacteria	1	0.00374897	0.00374897
D001327	genus	118004	Chrysiogenes	Bacteria	1	0.00374897	0.00374897
D001327	genus	1375	Aerococcus	Bacteria	11	0.00514705	0.00374	0.00439321
D001327	genus	929509	Solitalea	Bacteria	54	0.00432413	0.00373739	0.00261616
D001327	genus	1854	Frankia	Bacteria	12	0.00504461	0.00373122	0.00475669
D001327	genus	68	Lysobacter	Bacteria	5	0.00347746	0.00373093	0.00164993
D001327	genus	33071	Gloeobacter	Bacteria	3	0.00449163	0.00373093	0.00219633
D001327	genus	489140	Geminicoccus	Bacteria	2	0.00372952	0.00372952	0.00116444
D001327	genus	1549126	Desulfatiglans	Bacteria	27	0.00422253	0.00371913	0.00325375
D001327	genus	565005	Nubsella	Bacteria	62	0.00581168	0.00370755	0.014614
D001327	genus	666508	Phycisphaera	Bacteria	28	0.0040391	0.00370438	0.0022457
D001327	genus	630749	Spongiibacter	Bacteria	8	0.00343701	0.00370034	0.00142176
D001327	genus	43773	Syntrophus	Bacteria	2	0.00368961	0.00368961	0.000496778
D001327	genus	547	Enterobacter	Bacteria	24	0.00419555	0.00368301	0.00308058
D001327	genus	649462	Gracilimonas	Bacteria	6	0.00367233	0.00368053	0.00092647
D001327	genus	1397107	Aliifodinibius	Bacteria	4	0.00372719	0.00367539	0.000526727
D001327	genus	715222	Caldicoprobacter	Bacteria	27	0.00485181	0.00366441	0.00350593
D001327	genus	1822464	Paraburkholderia	Bacteria	31	0.00447911	0.00366441	0.00385305
D001327	genus	579	Kluyvera	Bacteria	8	0.00422739	0.00366052	0.00252083
D001327	genus	29393	Dolosigranulum	Bacteria	15	0.00508313	0.00365684	0.00524457
D001327	genus	144193	Turicella	Bacteria	1	0.00365684	0.00365684
D001327	genus	150247	Anoxybacillus	Bacteria	51	0.00761146	0.00365684	0.0190011
D001327	genus	252965	Mahella	Bacteria	18	0.00475474	0.00365604	0.00294494
D001327	genus	44260	Moorella	Bacteria	46	0.00411079	0.00364813	0.00236196
D001327	genus	1839	Nocardioides	Bacteria	42	0.00448423	0.00363539	0.00455585
D001327	genus	404	Methylobacillus	Bacteria	10	0.0220195	0.00363313	0.0411798
D001327	genus	471826	Candidatus Desulforudis	Bacteria	1	0.00363214	0.00363214
D001327	genus	162171	Magnetococcus	Bacteria	4	0.00405331	0.0036261	0.0015393
D001327	genus	43996	Catonella	Bacteria	69	0.0107823	0.0036152	0.0393234
D001327	genus	106589	Cupriavidus	Bacteria	3	0.00428277	0.0036152	0.00118587
D001327	genus	178440	Opitutus	Bacteria	11	0.0514019	0.00361233	0.0885707
D001327	genus	1210119	Ohtaekwangia	Bacteria	37	0.00626885	0.00361233	0.0150875
D001327	genus	35753	Dactylosporangium	Bacteria	6	0.00363114	0.00360418	0.00175017
D001327	genus	89966	Hymenobacter	Bacteria	7	0.00346332	0.00359596	0.00150796
D001327	genus	213485	Micavibrio	Bacteria	5	0.00361146	0.00359596	0.00198471
D001327	genus	2723	Hirschia	Bacteria	12	0.0211226	0.00359011	0.0409976
D001327	genus	218207	Desulfatibacillum	Bacteria	3	0.00321781	0.0035868	0.00122993
D001327	genus	34100	Filibacter	Bacteria	4	0.00385363	0.00358628	0.00204994
D001327	genus	45662	Desulfohalobium	Bacteria	10	0.00352632	0.00358123	0.0017315
D001327	genus	125287	Ornithinimicrobium	Bacteria	3	0.00363977	0.00358115	0.000302057
D001327	genus	231454	Dyella	Bacteria	1	0.00358115	0.00358115
D001327	genus	28228	Colwellia	Bacteria	3	0.00469428	0.00357462	0.00401634
D001327	genus	1763	Mycobacterium	Bacteria	26	0.0102511	0.00357427	0.0214465
D001327	genus	1648511	Cnuella	Bacteria	2	0.00356094	0.00356094	0.00226964
D001327	genus	467975	Iamia	Bacteria	39	0.0053918	0.00353607	0.0063159
D001327	genus	1637	Listeria	Bacteria	18	0.00351811	0.00353454	0.00154818
D001327	genus	1227	Nitrosococcus	Bacteria	3	0.00311787	0.00352262	0.00198893
D001327	genus	188143	Enterovibrio	Bacteria	16	0.00336708	0.00351671	0.00178126
D001327	genus	1649453	Gimesia	Bacteria	2	0.00351294	0.00351294	0.00113664
D001327	genus	252356	Maribacter	Bacteria	2	0.00349228	0.00349228	0.000639267
D001327	genus	2349	Haliscomenobacter	Bacteria	13	0.00375738	0.00348979	0.00187338
D001327	genus	257820	Kerstersia	Bacteria	2	0.00348913	0.00348913	0.00188472
D001327	genus	32636	Halothermothrix	Bacteria	23	0.00380241	0.00348444	0.0022301
D001327	genus	286130	Sulfuricurvum	Bacteria	22	0.00406128	0.00348177	0.00237401
D001327	genus	33951	Acetobacterium	Bacteria	2	0.00348059	0.00348059	0.00251311
D001327	genus	76634	Mycetocola	Bacteria	1	0.00347911	0.00347911
D001327	genus	413	Methylococcus	Bacteria	6	0.00342637	0.00346245	0.00156808
D001327	genus	1434010	Jatrophihabitans	Bacteria	20	0.0038434	0.00346074	0.00248631
D001327	genus	179	Leptospirillum	Bacteria	1	0.00345853	0.00345853
D001327	genus	1142	Synechocystis	Bacteria	3	0.00342696	0.00345853	0.00214425
D001327	genus	218204	Garciella	Bacteria	24	0.0037659	0.00345419	0.00281688
D001327	genus	886360	Rudaea	Bacteria	4	0.00327969	0.00345245	0.00241192
D001327	genus	1011	Sporocytophaga	Bacteria	4	0.0032773	0.00344929	0.00167559
D001327	genus	33986	Exiguobacterium	Bacteria	64	0.00433555	0.00344486	0.00306933
D001327	genus	1647	Erysipelothrix	Bacteria	80	0.00597562	0.003444	0.0104822
D001327	genus	429	Methylobacter	Bacteria	24	0.00406116	0.00344277	0.00287405
D001327	genus	992	Flexibacter	Bacteria	5	0.00355429	0.00343903	0.00169503
D001327	genus	456826	Candidatus Cloacimonas	Bacteria	3	0.002984	0.00343466	0.00172518
D001327	genus	49082	Candidatus Arthromitus	Bacteria	2	0.0034314	0.0034314	0.00198252
D001327	genus	53460	Nakamurella	Bacteria	3	0.00306422	0.00343065	0.00230675
D001327	genus	682522	Ilumatobacter	Bacteria	3	0.00357732	0.00343065	0.00107255
D001327	genus	1866885	Mycobacterium fortuitum complex	Bacteria	45	0.0101723	0.00343065	0.0267177
D001327	genus	82373	Anaerovibrio	Bacteria	2	0.00342287	0.00342287	0.00102476
D001327	genus	1548510	Microbacter	Bacteria	76	0.00399542	0.0034191	0.0024281
D001327	genus	1107	Chloroflexus	Bacteria	5	0.0384133	0.003416	0.0503235
D001327	genus	1649482	Pseudopedobacter	Bacteria	24	0.00325965	0.00341283	0.00141214
D001327	genus	81894	Prosthecomicrobium	Bacteria	2	0.00340194	0.00340194	0.00192521
D001327	genus	59	Vitreoscilla	Bacteria	5	0.00317451	0.00339916	0.00184906
D001327	genus	93	Stella	Bacteria	11	0.0029218	0.00339916	0.00189304
D001327	genus	45654	Desulfonema	Bacteria	3	0.00392497	0.00339916	0.0018254
D001327	genus	59739	Flammeovirga	Bacteria	1	0.00339916	0.00339916
D001327	genus	363276	Ktedonobacter	Bacteria	51	0.00385109	0.00339916	0.00227524
D001327	genus	649461	Lacibacter	Bacteria	27	0.00357892	0.00339916	0.000997744
D001327	genus	271159	Nicoletella	Bacteria	4	0.00392665	0.00339834	0.00225069
D001327	genus	34104	Streptobacillus	Bacteria	2	0.00339595	0.00339595	0.00297999
D001327	genus	442869	Acanthopleuribacter	Bacteria	16	0.00361462	0.00339098	0.00193757
D001327	genus	469322	Steroidobacter	Bacteria	34	0.00801043	0.00337862	0.0228809
D001327	genus	1184396	Mesotoga	Bacteria	5	0.00332683	0.00337132	0.00200921
D001327	genus	1115103	Wandonia	Bacteria	4	0.00328912	0.00337069	0.00131529
D001327	genus	352	Azotobacter	Bacteria	9	0.00388609	0.003367	0.00206973
D001327	genus	64001	Nevskia	Bacteria	7	0.0108352	0.003367	0.0146277
D001327	genus	119977	Acidithiobacillus	Bacteria	47	0.00327626	0.003367	0.00150532
D001327	genus	1573806	Mariniphaga	Bacteria	18	0.00313031	0.00336686	0.00133384
D001327	genus	123375	Solobacterium	Bacteria	27	0.0163263	0.00336508	0.0358418
D001327	genus	1064	Rhodocyclus	Bacteria	2	0.00335939	0.00335939	0.00229024
D001327	genus	745	Pasteurella	Bacteria	6	0.00292405	0.00335412	0.00132136
D001327	genus	305899	Endozoicomonas	Bacteria	11	0.00352846	0.00335132	0.0014107
D001327	genus	34098	Blattabacterium	Bacteria	30	0.00370274	0.00334611	0.00182996
D001327	genus	48075	Marinobacterium	Bacteria	12	0.00322143	0.00334309	0.00164985
D001327	genus	349	Zoogloea	Bacteria	11	0.00360133	0.00334292	0.00191534
D001327	genus	869	Dichelobacter	Bacteria	1	0.00334292	0.00334292
D001327	genus	34102	Sphaerotilus	Bacteria	8	0.00382772	0.00334258	0.00247844
D001327	genus	165812	Sporanaerobacter	Bacteria	5	0.0034523	0.00334124	0.00163877
D001327	genus	392332	Geoalkalibacter	Bacteria	19	0.00395941	0.00333834	0.0036231
D001327	genus	33001	Desulfurella	Bacteria	4	0.00325487	0.00333769	0.00139018
D001327	genus	1549129	Temperatibacter	Bacteria	1	0.00333278	0.00333278
D001327	genus	261963	Kangiella	Bacteria	6	0.00367894	0.00332825	0.000877716
D001327	genus	133193	Alkalilimnicola	Bacteria	3	0.00359252	0.00332745	0.00102466
D001327	genus	343331	Kopriimonas	Bacteria	5	0.00361032	0.00332745	0.00177285
D001327	genus	442431	Persicitalea	Bacteria	3	0.00344879	0.00332016	0.00146996
D001327	genus	357	Agrobacterium	Bacteria	8	0.00315729	0.00331533	0.0016814
D001327	genus	72763	Tessaracoccus	Bacteria	2	0.0033052	0.0033052	0.00238199
D001327	genus	44471	Microcoleus	Bacteria	2	0.00329265	0.00329265	0.000619822
D001327	genus	29330	Alicyclobacillus	Bacteria	26	0.00390293	0.0032899	0.00250789
D001327	genus	100715	Chloroherpeton	Bacteria	2	0.00328752	0.00328752	0.00262139
D001327	genus	105	Runella	Bacteria	22	0.0030347	0.00328711	0.00180693
D001327	genus	780	Rickettsia	Bacteria	1	0.00328709	0.00328709
D001327	genus	146918	Salinibacter	Bacteria	15	0.00353314	0.00328709	0.00190854
D001327	genus	152180	Ahrensia	Bacteria	1	0.00328709	0.00328709
D001327	genus	1676142	Wenzhouxiangella	Bacteria	15	0.00281455	0.00328709	0.00144152
D001327	genus	1283313	Alloprevotella	Bacteria	32	0.00665485	0.00326526	0.0102446
D001327	genus	207599	Solirubrobacter	Bacteria	35	0.00412271	0.00325645	0.00347464
D001327	genus	379899	Niabella	Bacteria	22	0.00362149	0.00324909	0.00189383
D001327	genus	1551504	Candidatus Babela	Bacteria	20	0.00486851	0.00324679	0.00731427
D001327	genus	73918	Thermaerobacter	Bacteria	19	0.00396495	0.00324175	0.00224872
D001327	genus	2056	Sphaerobacter	Bacteria	36	0.0037961	0.00323002	0.00276472
D001327	genus	661182	Perlucidibaca	Bacteria	1	0.00322477	0.00322477
D001327	genus	33057	Thauera	Bacteria	20	0.00667546	0.0032239	0.00947312
D001327	genus	22	Shewanella	Bacteria	40	0.00356983	0.00322361	0.00229302
D001327	genus	177399	Anaerophaga	Bacteria	8	0.00371914	0.0032079	0.0019001
D001327	genus	375928	Natranaerobius	Bacteria	22	0.0035895	0.00320637	0.00144604
D001327	genus	40222	Methylophaga	Bacteria	26	0.00408301	0.00320626	0.0032277
D001327	genus	200473	Brumimicrobium	Bacteria	5	0.00404623	0.00319765	0.00325377
D001327	genus	338321	Turneriella	Bacteria	1	0.00319765	0.00319765
D001327	genus	447020	Adlercreutzia	Bacteria	18	0.00402002	0.00317556	0.00333271
D001327	genus	1129	Synechococcus	Bacteria	5	0.00438694	0.00314574	0.00291388
D001327	genus	53945	Octadecabacter	Bacteria	1	0.00314574	0.00314574
D001327	genus	256616	Parvibaculum	Bacteria	3	0.00618616	0.00314574	0.00538141
D001327	genus	643949	Ferrithrix	Bacteria	3	0.00306353	0.00314574	0.000867013
D001327	genus	2375	Sporomusa	Bacteria	41	0.00385641	0.00314357	0.0031277
D001327	genus	151037	Anaerosinus	Bacteria	2	0.00313468	0.00313468	0.000979937
D001327	genus	238783	Pseudorhodobacter	Bacteria	2	0.00312643	0.00312643	0.00134874
D001327	genus	1408818	Youngiibacter	Bacteria	12	0.00328647	0.0031236	0.00194433
D001327	genus	227388	Thermodesulfobium	Bacteria	16	0.00755088	0.00312114	0.018851
D001327	genus	117156	Actinopolymorpha	Bacteria	1	0.00310068	0.00310068
D001327	genus	202746	Sulfurimonas	Bacteria	15	0.00427903	0.00310068	0.00343796
D001327	genus	292486	Avibacterium	Bacteria	7	0.00377752	0.00310068	0.00253741
D001327	genus	292635	Laceyella	Bacteria	11	0.00305535	0.00310068	0.0011414
D001327	genus	476528	Bibersteinia	Bacteria	1	0.00310068	0.00310068
D001327	genus	623282	Psychrilyobacter	Bacteria	1	0.00310068	0.00310068
D001327	genus	1653174	Actinotignum	Bacteria	11	0.00486464	0.00310068	0.00367865
D001327	genus	511434	Candidatus Azobacteroides	Bacteria	36	0.00358541	0.00309914	0.00167597
D001327	genus	329857	Cohnella	Bacteria	3	0.00375534	0.00309837	0.00278595
D001327	genus	261684	Thermosinus	Bacteria	6	0.0029804	0.0030968	0.0019889
D001327	genus	66848	Desulfonatronum	Bacteria	2	0.00308878	0.00308878	0.00160955
D001327	genus	1813	Amycolatopsis	Bacteria	9	0.00353986	0.00307996	0.00126514
D001327	genus	81	Hyphomicrobium	Bacteria	2	0.00307619	0.00307619	0.00136429
D001327	genus	155493	Gallibacterium	Bacteria	4	0.00295908	0.00306712	0.00109814
D001327	genus	171	Leptospira	Bacteria	2	0.00306618	0.00306618	0.00264995
D001327	genus	158876	Yokenella	Bacteria	2	0.00306059	0.00306059	0.00197023
D001327	genus	2737	Vagococcus	Bacteria	10	0.00769466	0.00304748	0.0129977
D001327	genus	177971	Shuttleworthia	Bacteria	11	0.00319657	0.00304229	0.00136093
D001327	genus	893	Desulfobulbus	Bacteria	15	0.00320092	0.00304025	0.00103375
D001327	genus	292632	Subdoligranulum	Bacteria	19	0.0036983	0.00304025	0.00232362
D001327	genus	1865	Actinoplanes	Bacteria	2	0.00303733	0.00303733	0.00195939
D001327	genus	35829	Acetivibrio	Bacteria	4	0.00317529	0.00303515	0.0018877
D001327	genus	178469	Arenibacter	Bacteria	2	0.00303263	0.00303263	0.000472878
D001327	genus	999488	Paenochrobactrum	Bacteria	1	0.00302939	0.00302939
D001327	genus	1041	Erythrobacter	Bacteria	6	0.00351452	0.00301541	0.00203158
D001327	genus	96	Gallionella	Bacteria	1	0.00301314	0.00301314
D001327	genus	1649	Kurthia	Bacteria	7	0.00269965	0.00301314	0.00135156
D001327	genus	1847	Pseudonocardia	Bacteria	11	0.0118294	0.00301314	0.0187959
D001327	genus	28067	Rubrivivax	Bacteria	1	0.00301314	0.00301314
D001327	genus	153232	Oceanicaulis	Bacteria	1	0.00301314	0.00301314
D001327	genus	987053	Rhodoligotrophos	Bacteria	1	0.00301314	0.00301314
D001327	genus	235888	Salinibacterium	Bacteria	8	0.00394733	0.00300057	0.00326188
D001327	genus	137583	Thalassomonas	Bacteria	5	0.00294467	0.00298927	0.00153534
D001327	genus	1077265	Chthonomonas	Bacteria	17	0.00318655	0.00297734	0.00166434
D001327	genus	1073	Rhodopseudomonas	Bacteria	2	0.00296542	0.00296542	0.00132353
D001327	genus	28196	Arcobacter	Bacteria	20	0.0867189	0.0029525	0.373975
D001327	genus	83770	Succinivibrio	Bacteria	31	0.00363617	0.00294811	0.00235625
D001327	genus	336260	Thermovirga	Bacteria	2	0.00290752	0.00290752	0.0010597
D001327	genus	109262	Halothiobacillus	Bacteria	6	0.00303356	0.00290333	0.0012911
D001327	genus	669368	Coleofasciculus	Bacteria	4	0.0035046	0.00288982	0.00151296
D001327	genus	44000	Caldicellulosiruptor	Bacteria	11	0.00295737	0.00288401	0.00150993
D001327	genus	323449	Pontibacter	Bacteria	5	0.00341128	0.00288401	0.00186533
D001327	genus	85	Hyphomonas	Bacteria	3	0.00339021	0.00288201	0.000923619
D001327	genus	158846	Megamonas	Bacteria	23	0.0133368	0.00288201	0.0268256
D001327	genus	1335483	Shimwellia	Bacteria	19	0.00398781	0.00288201	0.00491819
D001327	genus	998014	Cocleimonas	Bacteria	18	0.0035889	0.00288069	0.00213329
D001327	genus	832	Fibrobacter	Bacteria	4	0.00331952	0.00286818	0.00170137
D001327	genus	658061	Candidatus Koribacter	Bacteria	23	0.00297863	0.00286784	0.00187456
D001327	genus	146	Spirochaeta	Bacteria	2	0.00284332	0.00284332	0.00303519
D001327	genus	84036	Syntrophococcus	Bacteria	11	0.00283293	0.00283503	0.00160328
D001327	genus	662	Vibrio	Bacteria	55	0.0037627	0.0028323	0.00365756
D001327	genus	173479	Gemmatimonas	Bacteria	33	0.006364	0.0028323	0.0167751
D001327	genus	437504	Granulosicoccus	Bacteria	13	0.00338307	0.0028323	0.00207492
D001327	genus	450803	Oceaniserpentilla	Bacteria	16	0.00278524	0.00281066	0.00130929
D001327	genus	1154	Spirulina	Bacteria	1	0.00280788	0.00280788
D001327	genus	2373	Acetonema	Bacteria	15	0.00326473	0.00280788	0.0018713
D001327	genus	47054	Dethiosulfovibrio	Bacteria	2	0.00280071	0.00280071	1.0147e-05
D001327	genus	2422	Fervidobacterium	Bacteria	1	0.00279353	0.00279353
D001327	genus	1481960	Peptoclostridium	Bacteria	3	0.00392092	0.00279353	0.00321474
D001327	genus	577469	Demequina	Bacteria	2	0.00278998	0.00278998	0.00251314
D001327	genus	70992	Flexithrix	Bacteria	9	0.00316352	0.00278948	0.00178145
D001327	genus	986106	Acidiferrobacter	Bacteria	6	0.00490374	0.00278325	0.00606261
D001327	genus	423349	Mucilaginibacter	Bacteria	5	0.002904	0.00277678	0.00153324
D001327	genus	1849822	Paraclostridium	Bacteria	17	0.00497276	0.00275657	0.00595048
D001327	genus	28100	Phyllobacterium	Bacteria	2	0.00274645	0.00274645	0.000811356
D001327	genus	1221880	Psychrobacillus	Bacteria	6	0.00301391	0.00272745	0.00155525
D001327	genus	51194	Desulfofustis	Bacteria	2	0.00272408	0.00272408	0.00306439
D001327	genus	810	Chlamydia	Bacteria	1	0.00271909	0.00271909
D001327	genus	390876	Nisaea	Bacteria	5	0.00275491	0.00271909	0.00145019
D001327	genus	269773	Atopococcus	Bacteria	2	0.00271667	0.00271667	0.000419279
D001327	genus	365348	Pelosinus	Bacteria	13	0.00353312	0.00270673	0.00202281
D001327	genus	1649459	Hungatella	Bacteria	14	0.00454183	0.00270461	0.0048376
D001327	genus	104264	Cellulophaga	Bacteria	5	0.0027694	0.00269825	0.000398514
D001327	genus	745153	Umboniibacter	Bacteria	1	0.00269825	0.00269825
D001327	genus	45669	Salinicoccus	Bacteria	9	0.00347947	0.00269804	0.00180985
D001327	genus	1851	Saccharomonospora	Bacteria	1	0.00269165	0.00269165
D001327	genus	57494	Nesterenkonia	Bacteria	5	0.00288856	0.00269165	0.000959475
D001327	genus	58113	Glycomyces	Bacteria	3	0.00246896	0.00269165	0.00181069
D001327	genus	84162	Cryptobacterium	Bacteria	1	0.00269165	0.00269165
D001327	genus	613	Serratia	Bacteria	3	0.00270159	0.00268269	0.000767949
D001327	genus	1495038	Mesoaciditoga	Bacteria	1	0.00268097	0.00268097
D001327	genus	28033	Sulfobacillus	Bacteria	11	0.00313146	0.00267759	0.00149128
D001327	genus	1707	Cellulomonas	Bacteria	4	0.00303238	0.00266734	0.00158219
D001327	genus	42837	Ammonifex	Bacteria	2	0.0026368	0.0026368	0.00228919
D001327	genus	34084	Riemerella	Bacteria	3	0.00556563	0.00263352	0.00597703
D001327	genus	1518147	Wenyingzhuangia	Bacteria	2	0.00262377	0.00262377	0.00195513
D001327	genus	236752	Fastidiosipila	Bacteria	2	0.00262252	0.00262252	0.000813364
D001327	genus	171436	Tistrella	Bacteria	1	0.00260817	0.00260817
D001327	genus	349742	Sedimenticola	Bacteria	11	0.00307201	0.00260817	0.00143151
D001327	genus	379068	Galbibacter	Bacteria	1	0.00260817	0.00260817
D001327	genus	1849	Actinopolyspora	Bacteria	4	0.00344931	0.002606	0.00203093
D001327	genus	191291	Nautilia	Bacteria	1	0.00258565	0.00258565
D001327	genus	2753	Synergistes	Bacteria	9	0.00621676	0.00257692	0.0113621
D001327	genus	33024	Phascolarctobacterium	Bacteria	2	0.00257631	0.00257631	0.000870201
D001327	genus	1190	Fischerella	Bacteria	2	0.00256801	0.00256801	0.000567001
D001327	genus	319458	Leadbetterella	Bacteria	28	0.00294928	0.0025668	0.00160259
D001327	genus	1091	Chlorobium	Bacteria	6	0.00254784	0.00256357	0.00107162
D001327	genus	34096	Brevinema	Bacteria	1	0.00255193	0.00255193
D001327	genus	935200	Sulfuricella	Bacteria	1	0.00255193	0.00255193
D001327	genus	129001	Syntrophothermus	Bacteria	2	0.00255091	0.00255091	0.000841224
D001327	genus	29548	Rhodothermus	Bacteria	4	0.00252102	0.00254711	0.00130473
D001327	genus	167639	Ilyobacter	Bacteria	2	0.00252197	0.00252197	0.00081842
D001327	genus	396388	Aestuariimicrobium	Bacteria	1	0.00252035	0.00252035
D001327	genus	402649	Actinomycetospora	Bacteria	1	0.00247433	0.00247433
D001327	genus	1651	Alloiococcus	Bacteria	2	0.00247337	0.00247337	0.000612015
D001327	genus	896	Desulfococcus	Bacteria	7	0.00284735	0.0024717	0.00157337
D001327	genus	65551	Meiothermus	Bacteria	15	0.00379753	0.0024717	0.00286526
D001327	genus	186650	Microvirga	Bacteria	4	0.00237004	0.00245799	0.000895562
D001327	genus	107	Spirosoma	Bacteria	3	0.00283007	0.00245797	0.00119483
D001327	genus	1078830	Acidicapsa	Bacteria	2	0.00245441	0.00245441	0.00203857
D001327	genus	70994	Lewinella	Bacteria	12	0.00268105	0.00244917	0.00136993
D001327	genus	2063	Kitasatospora	Bacteria	4	0.00994352	0.00243664	0.0159776
D001327	genus	559173	Fructobacillus	Bacteria	12	0.00340352	0.00243378	0.00290219
D001327	genus	1111	Porphyrobacter	Bacteria	1	0.00242401	0.00242401
D001327	genus	68335	Coprothermobacter	Bacteria	15	0.0032437	0.00242401	0.00230245
D001327	genus	101	Flectobacillus	Bacteria	3	0.00277341	0.00242019	0.00189664
D001327	genus	1060	Rhodobacter	Bacteria	5	0.00433231	0.00242019	0.00431903
D001327	genus	186831	Acetoanaerobium	Bacteria	19	0.00285094	0.00242019	0.00153668
D001327	genus	225842	Formosa	Bacteria	3	0.00230797	0.00242019	0.00169742
D001327	genus	331654	Alkalibacillus	Bacteria	1	0.00242019	0.00242019
D001327	genus	35798	Nitrosospira	Bacteria	7	0.00283472	0.00241575	0.00265589
D001327	genus	120961	Roseiflexus	Bacteria	7	0.00440516	0.00241575	0.00522141
D001327	genus	1121251	Cucumibacter	Bacteria	1	0.00241575	0.00241575
D001327	genus	689697	Salisaeta	Bacteria	8	0.00247008	0.00241401	0.00133081
D001327	genus	373984	Rivularia	Bacteria	3	0.00216359	0.00239958	0.000667435
D001327	genus	83766	Propionivibrio	Bacteria	1	0.00239	0.00239
D001327	genus	1341120	Pseudohaliea	Bacteria	2	0.00238629	0.00238629	0.00145623
D001327	genus	285105	Tepidimicrobium	Bacteria	2	0.00238452	0.00238452	0.00139555
D001327	genus	1279384	Eggerthia	Bacteria	16	0.00296118	0.00236877	0.0017593
D001327	genus	81466	Aminobacterium	Bacteria	4	0.0035525	0.00235285	0.00267971
D001327	genus	13	Dictyoglomus	Bacteria	2	0.00235235	0.00235235	0.00253869
D001327	genus	1792303	Sphaerimonospora	Bacteria	2	0.00234071	0.00234071	0.00101799
D001327	genus	83612	Psychroflexus	Bacteria	8	0.00295392	0.00231878	0.00143542
D001327	genus	150333	Thermobrachium	Bacteria	15	0.00282427	0.00231353	0.00201256
D001327	genus	32008	Burkholderia	Bacteria	18	0.00571471	0.00230688	0.00931679
D001327	genus	48073	Microbulbifer	Bacteria	5	0.00306205	0.00229785	0.00167109
D001327	genus	224465	Kofleria	Bacteria	6	0.00242322	0.00228898	0.000961916
D001327	genus	596707	Sinomonas	Bacteria	2	0.00228048	0.00228048	0.000339227
D001327	genus	252306	Robiginitalea	Bacteria	5	0.00244537	0.00226603	0.00130059
D001327	genus	53246	Pseudoalteromonas	Bacteria	17	0.00280769	0.00226598	0.0016633
D001327	genus	285107	Thioclava	Bacteria	1	0.00226598	0.00226598
D001327	genus	28250	Ornithobacterium	Bacteria	6	0.00288536	0.00224119	0.00146708
D001327	genus	33870	Coriobacterium	Bacteria	7	0.00264119	0.00220829	0.00122275
D001327	genus	576341	Halovibrio	Bacteria	1	0.00220829	0.00220829
D001327	genus	102234	Cyanobacterium	Bacteria	15	0.00359432	0.00220502	0.00230635
D001327	genus	290180	Roseivirga	Bacteria	3	0.00228647	0.00220502	0.00110536
D001327	genus	2330	Halanaerobium	Bacteria	6	0.00272995	0.00220358	0.00218813
D001327	genus	212791	Enhydrobacter	Bacteria	14	0.00245532	0.00218028	0.00107233
D001327	genus	1647190	Aquibacillus	Bacteria	4	0.00212038	0.00217611	0.000630006
D001327	genus	1263978	Candidatus Endolissoclinum	Bacteria	2	0.00217555	0.00217555	0.000328508
D001327	genus	1007	Saprospira	Bacteria	2	0.00217366	0.00217366	0.000781742
D001327	genus	43668	Brachybacterium	Bacteria	9	0.0055736	0.00217273	0.0062177
D001327	genus	515417	Amphritea	Bacteria	3	0.00265297	0.00217273	0.00126015
D001327	genus	374	Bradyrhizobium	Bacteria	25	0.013711	0.00217096	0.022973
D001327	genus	53457	Janibacter	Bacteria	2	0.00216923	0.00216923	0.000181896
D001327	genus	191494	Conexibacter	Bacteria	27	0.00866537	0.00216708	0.0226798
D001327	genus	2237	Haloarcula	Archaea	3	0.00284145	0.0021317	0.00137768
D001327	genus	376488	Halotalea	Bacteria	3	0.00221047	0.0021317	0.000586422
D001327	genus	553372	Asaccharobacter	Bacteria	4	0.00273695	0.0021207	0.00218427
D001327	genus	396811	Fulvivirga	Bacteria	1	0.00211649	0.00211649
D001327	genus	34093	Simkania	Bacteria	17	0.00278384	0.00211149	0.00185873
D001327	genus	281119	Candidatus Amoebophilus	Bacteria	6	0.00255874	0.00210954	0.00109524
D001327	genus	37817	Desulfuromusa	Bacteria	3	0.00282478	0.00210748	0.00180266
D001327	genus	113	Gemmata	Bacteria	6	0.00485803	0.00208152	0.00710057
D001327	genus	59740	Persicobacter	Bacteria	6	0.00256259	0.00207605	0.00164341
D001327	genus	657	Photobacterium	Bacteria	13	0.00277915	0.00204947	0.00175948
D001327	genus	141948	Thermomonas	Bacteria	3	0.00298821	0.00204499	0.00174715
D001327	genus	46254	Oenococcus	Bacteria	5	0.00210893	0.00204061	0.00132992
D001327	genus	82202	Centipeda	Bacteria	1	0.00204061	0.00204061
D001327	genus	280472	Aquiflexum	Bacteria	7	0.00317427	0.00202955	0.00320552
D001327	genus	89583	Gluconacetobacter	Bacteria	2	0.00202244	0.00202244	0.000567899
D001327	genus	416949	Parapedobacter	Bacteria	1	0.00199418	0.00199418
D001327	genus	427922	Desulfurivibrio	Bacteria	5	0.00226858	0.00199418	0.00108521
D001327	genus	34067	Cycloclasticus	Bacteria	5	0.00197761	0.00199128	0.000591783
D001327	genus	499228	Tepidanaerobacter	Bacteria	3	0.00247556	0.00199128	0.0010966
D001327	genus	1643951	Pseudothermotoga	Bacteria	2	0.00197201	0.00197201	0.00194571
D001327	genus	904708	Arenicella	Bacteria	3	0.00173001	0.00197176	0.000438289
D001327	genus	66862	Ammoniphilus	Bacteria	9	0.00293058	0.00196336	0.00226637
D001327	genus	79598	Heliorestis	Bacteria	5	0.00238515	0.00196098	0.00163692
D001327	genus	1543705	Nitrospirillum	Bacteria	1	0.00195065	0.00195065
D001327	genus	1573	Clavibacter	Bacteria	3	0.00648212	0.00194326	0.00799063
D001327	genus	1055323	Aeribacillus	Bacteria	4	0.00227041	0.00192599	0.00162154
D001327	genus	441	Gluconobacter	Bacteria	7	0.00271501	0.00191538	0.00217802
D001327	genus	643701	Marinoscillum	Bacteria	3	0.00274583	0.00191538	0.00148172
D001327	genus	2023	Thermoactinomyces	Bacteria	12	0.00271629	0.00190599	0.00200153
D001327	genus	71	Simonsiella	Bacteria	4	0.0168608	0.00189028	0.0301212
D001327	genus	113286	Pseudoramibacter	Bacteria	1	0.00187631	0.00187631
D001327	genus	246876	Cryomorpha	Bacteria	7	0.0025935	0.00187631	0.00158112
D001327	genus	231052	Saccharibacter	Bacteria	2	0.00177294	0.00177294	0.00115294
D001327	genus	85077	Isochromatium	Bacteria	2	0.00176037	0.00176037	0.000380685
D001327	genus	356797	Meganema	Bacteria	2	0.00174202	0.00174202	0.000127548
D001327	genus	32257	Kingella	Bacteria	1	0.00173995	0.00173995
D001327	genus	52607	Xenococcus	Bacteria	1	0.00173904	0.00173904
D001327	genus	43994	Johnsonella	Bacteria	1	0.00170448	0.00170448
D001327	genus	551	Erwinia	Bacteria	1	0.00166742	0.00166742
D001327	genus	153265	Aequorivita	Bacteria	1	0.00165183	0.00165183
D001327	genus	178898	Carboxydocella	Bacteria	2	0.00164611	0.00164611	0.000420234
D001327	genus	85274	Rhodovibrio	Bacteria	4	0.00204052	0.00162681	0.00166437
D001327	genus	1056	Thiocapsa	Bacteria	3	0.00236881	0.00162088	0.00214577
D001327	genus	2000	Streptosporangium	Bacteria	3	0.00192213	0.00162088	0.00138666
D001327	genus	336803	Thorsellia	Bacteria	1	0.00162088	0.00162088
D001327	genus	33973	Acidobacterium	Bacteria	12	0.00231522	0.00162004	0.00148316
D001327	genus	89958	Natronincola	Bacteria	4	0.00249941	0.00160293	0.00216361
D001327	genus	1501226	Romboutsia	Bacteria	1	0.00159581	0.00159581
D001327	genus	1522429	Lihuaxuella	Bacteria	1	0.00159581	0.00159581
D001327	genus	2755	Brochothrix	Bacteria	2	0.00157175	0.00157175	0.000535838
D001327	genus	16	Methylophilus	Bacteria	8	0.00207109	0.00155603	0.00166083
D001327	genus	958	Bdellovibrio	Bacteria	5	0.00614919	0.00151658	0.010489
D001327	genus	46352	Agrococcus	Bacteria	2	0.00149927	0.00149927	0.000434008
D001327	genus	466152	Singulisphaera	Bacteria	7	0.00151371	0.00149118	0.000505513
D001327	genus	157226	Jeotgalibacillus	Bacteria	4	0.00212649	0.001474	0.00147142
D001327	genus	241421	Crinalium	Bacteria	1	0.00142172	0.00142172
D001327	genus	375673	Paraferrimonas	Bacteria	2	0.00141163	0.00141163	0.000641969
D001327	genus	262	Francisella	Bacteria	1	0.00141022	0.00141022
D001327	genus	933	Thiomicrospira	Bacteria	1	0.00141022	0.00141022
D001327	genus	232115	Mesonia	Bacteria	1	0.00141022	0.00141022
D001327	genus	667113	Actinoallomurus	Bacteria	5	0.00143857	0.00139772	0.000608598
D001327	genus	249529	Caldanaerobacter	Bacteria	6	0.00201711	0.00135557	0.00177767
D001327	genus	33976	Caryophanon	Bacteria	1	0.00134896	0.00134896
D001327	genus	940557	Granulicella	Bacteria	2	0.00131949	0.00131949	0.00042623
D001327	genus	44474	Pleurocapsa	Bacteria	1	0.00128878	0.00128878
D001327	genus	83551	Parachlamydia	Bacteria	4	0.00141384	0.00126903	0.000778025
D001327	genus	44675	Geothrix	Bacteria	3	0.00128204	0.00126709	0.00014498
D001327	genus	112008	Ignatzschineria	Bacteria	3	0.0024375	0.00124128	0.00221464
D001327	genus	406099	Aquisalimonas	Bacteria	1	0.00124128	0.00124128
D001327	genus	45247	Leucothrix	Bacteria	1	0.00117381	0.00117381
D001327	genus	216431	Croceibacter	Bacteria	1	0.00116144	0.00116144
D001327	genus	414715	Actinospica	Bacteria	5	0.00242109	0.00116144	0.00212027
D001327	genus	411566	Candidatus Midichloria	Bacteria	1	0.00114512	0.00114512
D001327	genus	84404	Hippea	Bacteria	1	0.00110081	0.00110081
D001327	genus	327159	Candidatus Accumulibacter	Bacteria	1	0.00110081	0.00110081
D001327	genus	2019	Thermomonospora	Bacteria	1	0.00108548	0.00108548
D001327	genus	651553	Haloglycomyces	Bacteria	1	0.00108548	0.00108548
D001327	genus	773	Bartonella	Bacteria	2	0.00105956	0.00105956	0.000144074
D001327	genus	29407	Rhodoplanes	Bacteria	5	0.00158757	0.0010181	0.001049
D001327	genus	44011	Ferrimonas	Bacteria	1	0.0010181	0.0010181
D001327	genus	50709	Acidocella	Bacteria	1	0.0010181	0.0010181
D001327	genus	85078	Thiococcus	Bacteria	1	0.0010181	0.0010181
D001327	genus	286801	Segniliparus	Bacteria	1	0.0010181	0.0010181
D001327	genus	1485594	Methyloligella	Bacteria	1	0.0010181	0.0010181
D001327	genus	1541822	Pseudophaeobacter	Bacteria	1	0.0010181	0.0010181
D001327	genus	28050	Lachnospira	Bacteria	1	0.00101292	0.00101292
D001327	genus	379	Rhizobium	Bacteria	2	0.000987894	0.000987894	4.2717e-05
D001327	genus	953	Wolbachia	Bacteria	3	0.0020606	0.000957689	0.0022307
D001327	genus	1021	Beggiatoa	Bacteria	1	0.000957689	0.000957689
D001327	genus	186829	Agitococcus	Bacteria	1	0.000957689	0.000957689
D001327	genus	243627	Hydrocarboniphaga	Bacteria	1	0.000957689	0.000957689
D001327	genus	759360	Oleibacter	Bacteria	1	0.000957689	0.000957689
D001327	genus	53572	Deferribacter	Bacteria	1	0.000917187	0.000917187
D001327	genus	65502	Cryptosporangium	Bacteria	1	0.000759884	0.000759884
D001327	genus	911	Nitrobacter	Bacteria	1	0.000697112	0.000697112
D001327	genus	2420	Thermosipho	Bacteria	1	0.000697112	0.000697112
D001327	genus	241192	Thermodesulfatator	Bacteria	1	0.000697112	0.000697112
D001327	genus	475230	Pullulanibacillus	Bacteria	1	0.000697112	0.000697112
D001327	genus	1827195	Caballeronia	Bacteria	1	0.000697112	0.000697112
D001327	genus	46468	Orenia	Bacteria	1	0.000596189	0.000596189
D001327	genus	102115	Stanieria	Bacteria	1	0.000596189	0.000596189
D001327	genus	651456	Kosmotoga	Bacteria	1	0.000596189	0.000596189
D001327	genus	292637	Seinonella	Bacteria	1	0.000557227	0.000557227
D001327	genus	34069	Telluria	Bacteria	1	0.000550403	0.000550403
