# Supplementary material for: Gut microbiota mediated T cells regulation and autoimmune diseases
Source: Front Microbiol. 2024 Dec 19;15:1477187. doi: 10.3389/fmicb.2024.1477187 (PMC11694513; doi:10.3389/fmicb.2024.1477187)
Supplement: Supplementary file 2 [file Data_Sheet_2.xlsx]

## Sheet: RA
project id	Gut Microbiota of RA	ncbi taxon id	taxonomic rank	LDA score	nr. projects in which this taxon is a marker
PRJNA450340	Collinsella	102106	genus	-4.58662	1
PRJNA450340	Faecalibacterium	216851	genus	-4.56623	1
PRJEB6997	Megamonas	158846	genus	-4.47051	1
PRJNA450340	Gemmiger	204475	genus	-4.34011	1
PRJNA450340	Roseburia	841	genus	-4.16398	1
PRJEB6997	Klebsiella pneumoniae	573	species	-4.09219	1
PRJEB6997	Dialister succinatiphilus	487173	species	-4.08193	1
PRJEB6997	Dialister	39948	genus	-4.06778	2
PRJNA450340	Dorea	189330	genus	-4.062	1
PRJEB6997	Klebsiella	570	genus	-4.04437	1
PRJNA450340	Catenibacterium	135858	genus	-3.86904	1
PRJNA450340	Ruminococcus	1263	genus	-3.79335	1
PRJEB6997	Bifidobacterium bifidum	1681	species	-3.49993	2
PRJNA450340	Prevotella	838	genus	-3.47159	1
PRJNA450340	Dialister	39948	genus	-3.46105	2
PRJNA356102	Lactobacillus salivarius	1624	species	-3.37437	2
PRJEB6997	Paraprevotella	577309	genus	-3.37105	1
PRJNA450340	Parabacteroides	375288	genus	-3.35122	1
PRJNA356102	Acidaminococcus	904	genus	-3.28495	1
PRJEB6997	Sutterella	40544	genus	-3.27044	1
PRJEB6997	Sutterella wadsworthensis	40545	species	-3.26783	1
PRJEB6997	Haemophilus	724	genus	-3.2639	1
PRJEB6997	Citrobacter	544	genus	-3.23334	2
PRJEB6997	Haemophilus parainfluenzae	729	species	-3.21646	1
PRJEB6997	Paraprevotella clara	454154	species	-3.07617	1
PRJEB6997	Citrobacter freundii	546	species	-3.02796	2
PRJNA356102	Lactobacillus mucosae	97478	species	-3.02408	1
PRJNA356102	Candidatus Alistipes marseilloanorexicus AP11	1211813	species	-2.9759	1
PRJEB6997	Lactobacillus ruminis	1623	species	-2.93194	1
PRJNA450340	Lachnobacterium	140625	genus	-2.92257	1
PRJNA356102	Burkholderiales bacterium 1_1_47	469610	species	-2.88677	1
PRJNA356102	Lactobacillus crispatus	47770	species	-2.86395	1
PRJNA356102	Parasutterella excrementihominis	487175	species	-2.85378	1
PRJNA356102	Parasutterella	577310	genus	-2.82129	1
PRJEB6997	Megamonas rupellensis	491921	species	-2.62187	1
PRJNA356102	Streptococcus parasanguinis	1318	species	-2.57658	1
PRJNA356102	[Clostridium] leptum	1535	species	-2.4686	1
PRJNA356102	Lactobacillus reuteri	1598	species	-2.10088	1
PRJNA356102	Lactobacillus gasseri	1596	species	-2.08089	2
PRJNA356102	Butyrivibrio crossotus	45851	species	2.00785	1
PRJEB6997	Lactobacillus gasseri	1596	species	2.01175	2
PRJEB6997	Blautia hydrogenotrophica	53443	species	2.04158	1
PRJEB6997	Lachnospiraceae bacterium 7_1_58FAA	658087	species	2.1234	1
PRJEB6997	Paraprevotella xylaniphila	454155	species	2.18828	1
PRJEB6997	Lactobacillus curvatus	28038	species	2.19904	1
PRJEB6997	[Clostridium] asparagiforme	333367	species	2.22738	1
PRJEB6997	Lactobacillus sakei	1599	species	2.23157	1
PRJEB6997	Slackia	84108	genus	2.30078	1
PRJEB6997	Eggerthella lenta	84112	species	2.32706	1
PRJEB6997	Slackia piriformis	626934	species	2.39126	1
PRJEB6997	Eubacterium sp. 3_1_31	457402	species	2.40805	1
PRJNA356102	Bacteroides fluxus	626930	species	2.47298	1
PRJEB6997	Lachnospiraceae bacterium 1_4_56FAA	658655	species	2.55436	1
PRJEB6997	Holdemania filiformis	61171	species	2.5751	1
PRJEB6997	Veillonella parvula	29466	species	2.70502	1
PRJNA450340	Lactonifactor	420345	genus	2.78941	1
PRJEB6997	Gordonibacter pamelaeae	471189	species	2.79292	1
PRJEB6997	Gordonibacter	644652	genus	2.7964	1
PRJNA450340	Alloscardovia	419014	genus	2.8181	1
PRJEB6997	Lactobacillus salivarius	1624	species	2.97048	2
PRJEB6997	Lachnospiraceae bacterium 2_1_58FAA	658082	species	3.07121	1
PRJNA356102	Bifidobacterium bifidum	1681	species	3.09309	2
PRJEB6997	Collinsella aerofaciens	74426	species	3.13835	1
PRJEB6997	Veillonella	29465	genus	3.19303	1
PRJNA356102	Citrobacter freundii	546	species	3.19425	2
PRJEB6997	Eggerthella	84111	genus	3.24527	2
PRJNA450340	Coprobacillus	100883	genus	3.2617	1
PRJNA356102	Bifidobacterium breve	1685	species	3.26562	1
PRJNA450340	Mogibacterium	86331	genus	3.27794	1
PRJEB6997	Oscillibacter	459786	genus	3.37135	1
PRJEB6997	[Ruminococcus] torques	33039	species	3.65279	1
PRJNA356102	Citrobacter	544	genus	3.664	2
PRJNA356102	Bacteroides finegoldii	338188	species	3.69292	1
PRJNA450340	Eggerthella	84111	genus	3.70173	2
PRJEB6997	Phascolarctobacterium	33024	genus	3.76389	1
PRJEB6997	Blautia obeum	40520	species	3.78378	1
PRJEB6997	Phascolarctobacterium succinatutens	626940	species	3.81833	1
PRJNA356102	Bacteroides coprophilus	387090	species	3.84037	1
PRJNA356102	Bacteroides fragilis	817	species	3.92874	1
PRJNA356102	Prevotella stercorea	363265	species	4.04186	1
PRJEB6997	Blautia	572511	genus	4.08029	1
PRJNA356102	Escherichia	561	genus	4.38914	1
PRJNA450340	Streptococcus	1301	genus	4.79291	1

## Sheet: T1DM
project id	Gut Microbiota of T1DM	ncbi taxon id	taxonomic rank	LDA score	nr. projects in which this taxon is a marker
PRJNA289586	Butyrivibrio crossotus	45851	species	-4.33483	1
PRJNA445932	Coprococcus	33042	genus	-4.29617	1
PRJNA289586	Roseburia intestinalis	166486	species	-4.09954	1
PRJNA289586	Roseburia inulinivorans	360807	species	-3.95138	1
PRJNA289586	Klebsiella	570	genus	-3.93191	1
PRJNA445932	Collinsella	102106	genus	-3.81694	1
PRJNA289586	Dorea longicatena	88431	species	-3.46839	1
PRJNA289586	Coprococcus sp. ART55/1	751585	species	-3.29653	1
PRJNA289586	Burkholderiales bacterium 1_1_47	469610	species	-3.20664	1
PRJNA289586	Paraprevotella	577309	genus	-3.19638	1
PRJNA289586	unclassified Burkholderiales	119065	genus	-2.97181	1
PRJNA289586	Lactobacillus salivarius	1624	species	-2.95849	1
PRJNA289586	Megasphaera	906	genus	-2.82988	1
PRJNA289586	Paraprevotella clara	454154	species	-2.54606	1
PRJNA289586	Lachnospiraceae bacterium 7_1_58FAA	658087	species	2.06623	1
PRJNA289586	Hungatella hathewayi	154046	species	2.14914	1
PRJNA289586	Flavonifractor plautii	292800	species	2.15106	1
PRJNA289586	Streptococcus australis	113107	species	2.19476	1
PRJNA289586	Faecalitalea cylindroides	39483	species	2.25731	1
PRJNA289586	Flavonifractor	946234	genus	2.3811	1
PRJNA289586	[Clostridium] symbiosum	1512	species	2.48773	1
PRJNA289586	Eggerthella sp. 1_3_56FAA	665943	species	2.60603	1
PRJNA289586	Alistipes senegalensis	1288121	species	2.61648	1
PRJNA289586	Subdoligranulum sp. 4_3_54A2FAA	665956	species	2.79231	1
PRJNA289586	Anaerotruncus	244127	genus	2.89829	1
PRJNA445932	Mitsuokella	52225	genus	3.04063	1
PRJNA289586	Intestinibacter bartlettii	261299	species	3.10567	1
PRJNA289586	Bacteroides xylanisolvens	371601	species	3.13726	1
PRJNA445932	Megamonas	158846	genus	3.32263	1
PRJNA289586	Parabacteroides distasonis	823	species	3.40722	1
PRJNA445932	Finegoldia	150022	genus	3.424	1
PRJNA289586	Coprococcus eutactus	33043	species	3.43322	1
PRJNA289586	Roseburia hominis	301301	species	3.49105	1
PRJNA289586	Escherichia coli	562	species	3.69966	1
PRJNA445932	Acinetobacter	469	genus	3.71636	1
PRJNA289586	Odoribacter splanchnicus	28118	species	3.78923	1
PRJNA289586	Escherichia	561	genus	3.79634	1
PRJNA289586	Odoribacter	283168	genus	3.83374	1
PRJNA289586	Alistipes onderdonkii	328813	species	3.94529	1
PRJNA289586	Parabacteroides	375288	genus	4.08652	1
PRJNA289586	Blautia	572511	genus	4.39883	1
PRJNA289586	[Ruminococcus] torques	33039	species	4.42323	1

## Sheet: T2DM
project id	Gut Microbiota of T2DM	ncbi taxon id	taxonomic rank	LDA score	nr. projects in which this taxon is a marker
PRJNA422434	Prevotella stercorea	363265	species	-4.41306	1
PRJNA422434	Faecalibacterium	216851	genus	-4.36343	1
PRJNA422434	Faecalibacterium prausnitzii	853	species	-4.32726	1
PRJNA422434	Roseburia	841	genus	-4.29014	1
PRJNA422434	Bacteroides vulgatus	821	species	-4.28213	1
PRJNA422434	[Eubacterium] rectale	39491	species	-4.16651	1
PRJNA422434	Roseburia intestinalis	166486	species	-4.0701	1
PRJEB1786	Bacteroides cellulosilyticus	246787	species	-3.98694	1
PRJNA422434	Roseburia inulinivorans	360807	species	-3.88849	1
PRJEB1786	[Eubacterium] siraeum	39492	species	-3.85822	1
PRJEB1786	Bacteroides dorei	357276	species	-3.68349	1
PRJNA422434	[Eubacterium] eligens	39485	species	-3.67441	1
PRJNA422434	Haemophilus	724	genus	-3.41761	1
PRJEB1786	unclassified Peptostreptococcaceae	200630	genus	-3.40944	1
PRJNA422434	Haemophilus parainfluenzae	729	species	-3.39572	1
PRJNA422434	Ruminococcus callidus	40519	species	-2.87612	1
PRJNA422434	Lachnospiraceae bacterium 5_1_63FAA	658089	species	-2.82928	1
PRJEB1786	Alistipes indistinctus	626932	species	-2.65308	2
PRJNA422434	Citrobacter	544	genus	-2.3533	1
PRJNA422434	Citrobacter freundii	546	species	-2.1556	1
PRJNA422434	Anaerostipes hadrus	649756	species	-2.03429	1
PRJNA422434	Enterococcus avium	33945	species	2.03718	1
PRJNA422434	Blautia producta	33035	species	2.05	1
PRJNA422434	Anaeroglobus	156454	genus	2.05588	1
PRJNA422434	Erysipelotrichaceae bacterium 6_1_45	469614	species	2.06621	1
PRJNA422434	Erysipelotrichaceae bacterium 21_3	658657	species	2.0749	1
PRJNA422434	Erysipelotrichaceae bacterium 2_2_44A	457422	species	2.12023	1
PRJNA422434	Eubacterium limosum	1736	species	2.13172	1
PRJNA422434	Lachnospiraceae bacterium 7_1_58FAA	658087	species	2.13703	1
PRJNA422434	Prevotella bivia	28125	species	2.14756	1
PRJNA422434	[Clostridium] citroniae	358743	species	2.18361	1
PRJNA422434	Clostridiales bacterium 1_7_47FAA	457421	species	2.19422	1
PRJNA422434	Lachnospiraceae bacterium 5_1_57FAA	658085	species	2.23796	1
PRJNA422434	[Clostridium] asparagiforme	333367	species	2.25006	1
PRJNA422434	Synergistes	2753	genus	2.26343	1
PRJNA422434	Synergistes sp. 3_1_syn1	457415	species	2.30152	1
PRJNA422434	Lactobacillus oris	1632	species	2.30326	1
PRJNA422434	Anaeroglobus geminatus	156456	species	2.31484	1
PRJNA422434	Streptococcus anginosus	1328	species	2.3758	1
PRJNA422434	Lactobacillus delbrueckii	1584	species	2.39662	1
PRJNA422434	Erysipelatoclostridium ramosum	1547	species	2.47005	1
PRJNA422434	Olsenella	133925	genus	2.47757	1
PRJNA422434	Eggerthella lenta	84112	species	2.48516	1
PRJNA422434	Enterococcus faecalis	1351	species	2.56357	1
PRJNA422434	Anaerotruncus colihominis	169435	species	2.56798	1
PRJEB1786	Lactobacillus vaginalis	1633	species	2.57833	2
PRJNA422434	Lactobacillus vaginalis	1633	species	2.64118	2
PRJNA422434	Anaerotruncus	244127	genus	2.64238	1
PRJNA422434	Acidaminococcus fermentans	905	species	2.80824	1
PRJNA422434	Oscillibacter sp. KLE 1745	1226323	species	2.83569	1
PRJNA422434	Candidatus Alistipes marseilloanorexicus AP11	1211813	species	2.85186	1
PRJNA422434	Eggerthella	84111	genus	2.85858	1
PRJNA422434	Lachnospiraceae bacterium 3_1_57FAA_CT1	658086	species	2.8999	1
PRJEB1786	Streptococcus mutans	1309	species	2.90135	1
PRJNA422434	Lactobacillus johnsonii	33959	species	2.92788	1
PRJNA422434	Coprobacillus sp. 29_1	469596	species	2.96681	1
PRJNA422434	Lactobacillus gasseri	1596	species	3.0188	1
PRJNA422434	[Clostridium] clostridioforme	1531	species	3.08591	1
PRJNA422434	Enterococcus	1350	genus	3.11474	1
PRJNA422434	Hungatella hathewayi	154046	species	3.19116	1
PRJNA422434	Subdoligranulum sp. 4_3_54A2FAA	665956	species	3.21227	1
PRJNA422434	Lactobacillus mucosae	97478	species	3.26113	1
PRJNA422434	Alistipes indistinctus	626932	species	3.34011	2
PRJNA422434	Veillonella	29465	genus	3.37642	1
PRJNA422434	Coprobacillus	100883	genus	3.3822	1
PRJEB1786	unclassified Clostridiales	186813	genus	3.54016	1
PRJNA422434	Acidaminococcus	904	genus	3.57107	1
PRJNA422434	Lactobacillus amylovorus	1604	species	3.59446	1
PRJEB1786	Lactobacillus reuteri	1598	species	3.64573	1
PRJEB1786	Streptococcus vestibularis	1343	species	3.70372	1
PRJNA422434	[Clostridium] bolteae	208479	species	3.99594	1
PRJNA422434	Bifidobacterium breve	1685	species	3.99992	1
PRJEB1786	Prevotella copri	165179	species	4.04544	1
PRJNA422434	Lactobacillus	1578	genus	4.05142	1
PRJNA422434	Megasphaera	906	genus	4.09519	1
PRJEB1786	Prevotella	838	genus	4.1356	1
PRJNA422434	Clostridium	1485	genus	4.15252	1
PRJNA422434	Parabacteroides	375288	genus	4.24541	1

## Sheet: Asthma
project id	Gut Microbiota of Asthma	ncbi taxon id	taxonomic rank	LDA score	nr. projects in which this taxon is a marker
PRJNA417357	Gemmiger	204475	genus	2.6235	1
PRJNA417357	Pseudomonas	286	genus	2.65031	1

## Sheet: IBD
project id	Gut Microbiota of IBD	ncbi taxon id	taxonomic rank	LDA score	nr. projects in which this taxon is a marker
PRJNA368966	Prevotella	838	genus	-4.96729	1
PRJEB7949	Eubacterium	1730	genus	-4.93264	1
PRJEB7949	Faecalibacterium prausnitzii	853	species	-4.91003	2
PRJEB7949	Faecalibacterium	216851	genus	-4.85834	2
PRJNA385949	Alistipes	239759	genus	-4.85083	2
PRJNA385949	Bacteroides stercoris	46506	species	-4.67653	2
PRJEB7949	[Eubacterium] rectale	39491	species	-4.62766	1
PRJNA385949	Alistipes putredinis	28117	species	-4.60408	2
PRJNA385949	Faecalibacterium	216851	genus	-4.60087	2
PRJEB7949	Subdoligranulum	292632	genus	-4.58975	2
PRJNA385949	Faecalibacterium prausnitzii	853	species	-4.57765	2
PRJEB7949	Bacteroides coprocola	310298	species	-4.5696	2
PRJEB7949	[Eubacterium] siraeum	39492	species	-4.53827	2
PRJNA385949	Akkermansia muciniphila	239935	species	-4.53332	1
PRJEB7949	Bacteroides massiliensis	204516	species	-4.53191	1
PRJEB7949	Dialister invisus	218538	species	-4.44225	1
PRJEB7949	Alistipes	239759	genus	-4.43174	2
PRJEB7949	Dialister	39948	genus	-4.39552	2
PRJNA385949	Akkermansia	239934	genus	-4.39059	1
PRJNA385949	Ruminococcus bromii	40518	species	-4.36499	1
PRJEB7949	Paraprevotella	577309	genus	-4.35758	2
PRJEB7949	Alistipes putredinis	28117	species	-4.34963	2
PRJNA385949	Subdoligranulum	292632	genus	-4.34599	2
PRJEB7949	Coprococcus	33042	genus	-4.26409	1
PRJNA385949	Bacteroides coprocola	310298	species	-4.24299	2
PRJEB7949	Coprococcus sp. ART55/1	751585	species	-4.20198	2
PRJNA385949	Alistipes finegoldii	214856	species	-4.11879	1
PRJEB7949	Bacteroides stercoris	46506	species	-4.11685	2
PRJEB7949	Bacteroides dorei	357276	species	-4.101	2
PRJNA385949	[Eubacterium] siraeum	39492	species	-4.08899	2
PRJEB7949	Bacteroides eggerthii	28111	species	-4.06108	1
PRJNA385949	Parabacteroides	375288	genus	-4.05623	2
PRJEB7949	Roseburia hominis	301301	species	-4.0516	2
PRJEB7949	Roseburia inulinivorans	360807	species	-4.03608	1
PRJEB7949	Ruminococcus champanellensis	1161942	species	-4.03583	1
PRJNA385949	Parabacteroides distasonis	823	species	-4.02817	2
PRJNA385949	Candidatus Alistipes marseilloanorexicus AP11	1211813	species	-4.01983	1
PRJEB7949	Alistipes obesi	1118061	species	-4.00494	1
PRJNA385949	Bacteroides caccae	47678	species	-4.00274	1
PRJEB7949	[Eubacterium] eligens	39485	species	-3.99499	1
PRJNA385949	Bacteroides fragilis	817	species	-3.93686	1
PRJEB7949	Alistipes shahii	328814	species	-3.90952	2
PRJEB7949	Parabacteroides merdae	46503	species	-3.90021	1
PRJNA385949	Alistipes onderdonkii	328813	species	-3.89603	1
PRJNA368966	Acidaminococcus	904	genus	-3.87995	1
PRJNA385949	Bacteroides ovatus	28116	species	-3.87506	1
PRJEB7949	Barnesiella	397864	genus	-3.82538	2
PRJEB7949	Parabacteroides johnsonii	387661	species	-3.81102	1
PRJEB7949	Barnesiella intestinihominis	487174	species	-3.80789	2
PRJNA385949	Odoribacter splanchnicus	28118	species	-3.77497	1
PRJNA368966	Dorea	189330	genus	-3.76636	1
PRJNA385949	Alistipes shahii	328814	species	-3.75216	2
PRJNA368966	Lachnoclostridium	1506553	genus	-3.7425	1
PRJEB7949	Collinsella	102106	genus	-3.74038	2
PRJEB7949	Collinsella aerofaciens	74426	species	-3.73917	1
PRJNA385949	Odoribacter	283168	genus	-3.73463	1
PRJNA385949	Bacteroides intestinalis	329854	species	-3.70887	1
PRJEB7949	Alistipes indistinctus	626932	species	-3.68787	2
PRJNA368966	Anaerobiospirillum	13334	genus	-3.68704	1
PRJNA385949	Bifidobacterium adolescentis	1680	species	-3.68224	2
PRJEB7949	Bilophila	35832	genus	-3.66517	2
PRJEB7949	Oscillibacter	459786	genus	-3.62411	2
PRJEB7949	Bacteroides coprophilus	387090	species	-3.60409	1
PRJNA385949	Dorea longicatena	88431	species	-3.56982	1
PRJEB7949	[Ruminococcus] torques	33039	species	-3.54736	1
PRJNA385949	Coprococcus sp. ART55/1	751585	species	-3.52192	2
PRJNA368966	Parasutterella	577310	genus	-3.51212	3
PRJNA385949	[Eubacterium] hallii	39488	species	-3.44355	2
PRJEB7949	[Eubacterium] hallii	39488	species	-3.39764	2
PRJEB7949	Megamonas hypermegale	158847	species	-3.39676	1
PRJEB7949	Blautia obeum	40520	species	-3.34656	1
PRJNA385949	Paraprevotella	577309	genus	-3.34507	2
PRJNA385949	Eubacterium ventriosum	39496	species	-3.29777	2
PRJNA385949	Lactobacillus ruminis	1623	species	-3.29527	1
PRJNA385949	Collinsella	102106	genus	-3.29408	2
PRJEB7949	Eubacterium ventriosum	39496	species	-3.27636	2
PRJNA385949	Bacteroides sp. 4_3_47FAA	457394	species	-3.26647	1
PRJNA385949	Bacteroides plebeius	310297	species	-3.26096	1
PRJEB7949	Ruminococcus lactaris	46228	species	-3.25967	2
PRJNA385949	Oscillibacter	459786	genus	-3.23218	2
PRJNA385949	Ruminococcus lactaris	46228	species	-3.2136	2
PRJNA385949	Bacteroides salyersiae	291644	species	-3.20896	2
PRJNA385949	Subdoligranulum sp. 4_3_54A2FAA	665956	species	-3.19795	1
PRJNA368966	Anaerotruncus	244127	genus	-3.17654	1
PRJEB7949	Coprococcus eutactus	33043	species	-3.15001	2
PRJNA385949	Bacteroides faecis	674529	species	-3.12545	1
PRJEB7949	Coprococcus catus	116085	species	-3.12103	1
PRJNA385949	Barnesiella	397864	genus	-3.05394	2
PRJEB7949	Eubacterium ramulus	39490	species	-3.03371	1
PRJEB7949	Lachnospiraceae bacterium 5_1_63FAA	658089	species	-3.02628	1
PRJEB7949	Dorea formicigenerans	39486	species	-3.01281	1
PRJNA385949	Lachnospiraceae bacterium 3_1_46FAA	665950	species	-2.98793	2
PRJNA385949	Barnesiella intestinihominis	487174	species	-2.98731	2
PRJNA385949	Bilophila	35832	genus	-2.94098	2
PRJNA385949	Sutterella wadsworthensis	40545	species	-2.88291	1
PRJNA385949	Paraprevotella clara	454154	species	-2.85356	1
PRJNA385949	Butyrivibrio crossotus	45851	species	-2.83583	1
PRJNA385949	Sutterella	40544	genus	-2.82594	1
PRJEB7949	Bacteroides clarus	626929	species	-2.80556	1
PRJEB7949	Lachnospiraceae bacterium 3_1_46FAA	665950	species	-2.79673	2
PRJNA385949	[Clostridium] leptum	1535	species	-2.77712	1
PRJEB7949	Alistipes senegalensis	1288121	species	-2.76269	1
PRJNA385949	Paraprevotella xylaniphila	454155	species	-2.68485	1
PRJNA385949	Faecalitalea cylindroides	39483	species	-2.66281	1
PRJEB7949	Lachnospiraceae bacterium 7_1_58FAA	658087	species	-2.57848	2
PRJNA368966	Christensenella	990721	genus	-2.56555	1
PRJEB7949	Phascolarctobacterium succinatutens	626940	species	-2.53272	1
PRJNA385949	Odoribacter laneus	626933	species	-2.5129	1
PRJEB7949	Phascolarctobacterium	33024	genus	-2.48854	1
PRJNA385949	Coprobacter fastidiosus	1099853	species	-2.46273	2
PRJNA385949	Alistipes indistinctus	626932	species	-2.42925	2
PRJNA385949	Coprobacter	1348911	genus	-2.40834	2
PRJNA385949	Clostridiales bacterium 1_7_47FAA	457421	species	-2.36216	1
PRJEB7949	Adlercreutzia equolifaciens	446660	species	-2.34099	1
PRJNA385949	Lachnospiraceae bacterium 7_1_58FAA	658087	species	-2.33427	2
PRJEB7949	Adlercreutzia	447020	genus	-2.31407	1
PRJEB7949	Coprobacter	1348911	genus	-2.2874	2
PRJNA385949	Desulfovibrio piger	901	species	-2.21016	1
PRJNA385949	Porphyromonas	836	genus	-2.1911	1
PRJEB7949	Coprobacter fastidiosus	1099853	species	-2.11851	2
PRJEB7949	Megamonas rupellensis	491921	species	-2.06814	1
PRJNA385949	Turicibacter	191303	genus	-2.03058	1
PRJEB7949	Lachnospiraceae bacterium 1_4_56FAA	658655	species	-2.01705	2
PRJNA368966	Vibrio	662	genus	2.01173	1
PRJNA385949	Lactobacillus casei	1582	species	2.04018	1
PRJNA385949	Gemella morbillorum	29391	species	2.05233	1
PRJNA385949	Parvimonas	543311	genus	2.06345	1
PRJEB7949	Subdoligranulum variabile	214851	species	2.07566	1
PRJNA385949	Collinsella tanakaei	626935	species	2.0975	1
PRJEB7949	Hungatella hathewayi	154046	species	2.10633	1
PRJNA385949	Lachnospiraceae bacterium 9_1_43BFAA	658088	species	2.11572	1
PRJEB7949	Veillonella dispar	39778	species	2.13297	2
PRJNA368966	Gemella	1378	genus	2.13847	2
PRJNA368966	Cellulosilyticum	698776	genus	2.14863	1
PRJNA385949	Gemella	1378	genus	2.17174	2
PRJNA368966	Granulicatella	117563	genus	2.17358	2
PRJNA368966	Coprobacillus	100883	genus	2.17703	3
PRJNA385949	Lachnospiraceae bacterium 6_1_63FAA	658083	species	2.17923	1
PRJNA385949	Streptococcus anginosus	1328	species	2.1828	1
PRJNA385949	[Clostridium] scindens	29347	species	2.18407	1
PRJNA368966	Stenotrophomonas	40323	genus	2.19515	1
PRJEB7949	Veillonella atypica	39777	species	2.19964	2
PRJNA368966	Morganella	581	genus	2.21732	1
PRJNA385949	Streptococcus mitis	28037	species	2.21768	1
PRJNA385949	Lachnospiraceae bacterium 4_1_37FAA	552395	species	2.24953	1
PRJNA385949	Granulicatella adiacens	46124	species	2.25202	1
PRJNA385949	Bilophila wadsworthia	35833	species	2.26756	1
PRJNA385949	Peptoniphilus	162289	genus	2.28743	1
PRJNA385949	Streptococcus vestibularis	1343	species	2.34143	1
PRJNA385949	Slackia piriformis	626934	species	2.3542	1
PRJNA385949	Slackia	84108	genus	2.36108	1
PRJNA385949	Eggerthella lenta	84112	species	2.39856	1
PRJNA385949	Granulicatella	117563	genus	2.41913	2
PRJNA385949	[Clostridium] spiroforme	29348	species	2.42409	1
PRJEB7949	[Clostridium] clostridioforme	1531	species	2.45561	2
PRJNA385949	Anaerostipes caccae	105841	species	2.47496	1
PRJNA368966	Peptostreptococcus	1257	genus	2.50877	2
PRJNA385949	Clostridium perfringens	1502	species	2.53941	1
PRJNA385949	Bifidobacterium pseudolongum	1694	species	2.54256	1
PRJNA368966	Clostridioides	1870884	genus	2.5485	1
PRJNA385949	Gordonibacter	644652	genus	2.56391	1
PRJEB7949	Erysipelatoclostridium ramosum	1547	species	2.57501	2
PRJEB7949	Parasutterella	577310	genus	2.57808	3
PRJNA385949	Gordonibacter pamelaeae	471189	species	2.59529	1
PRJNA385949	Atopobium	1380	genus	2.60338	1
PRJNA385949	Oscillibacter sp. KLE 1728	1226322	species	2.61936	1
PRJEB7949	Parasutterella excrementihominis	487175	species	2.62031	2
PRJNA385949	Peptostreptococcus	1257	genus	2.63431	2
PRJNA385949	Butyricicoccus pullicaecorum	501571	species	2.63431	1
PRJEB7949	Burkholderiales bacterium 1_1_47	469610	species	2.65041	1
PRJNA385949	Butyricicoccus	580596	genus	2.66839	1
PRJNA385949	Collinsella stercoris	147206	species	2.67236	1
PRJNA385949	Rothia	32207	genus	2.68529	2
PRJNA385949	Peptostreptococcus stomatis	341694	species	2.68971	1
PRJEB7949	Eggerthella	84111	genus	2.70205	2
PRJNA385949	Ruminococcaceae bacterium D16	552398	species	2.70698	1
PRJNA385949	Erysipelatoclostridium ramosum	1547	species	2.7313	2
PRJNA385949	Lactobacillus acidophilus	1579	species	2.73239	1
PRJNA385949	Erysipelotrichaceae bacterium 21_3	658657	species	2.73248	1
PRJNA385949	Atopobium parvulum	1382	species	2.73552	1
PRJNA385949	Erysipelotrichaceae bacterium 5_2_54FAA	552396	species	2.76124	1
PRJEB7949	Anaerostipes hadrus	649756	species	2.77456	1
PRJNA368966	Proteus	583	genus	2.7773	1
PRJNA385949	Lactobacillus rhamnosus	47715	species	2.78917	1
PRJNA385949	[Clostridium] asparagiforme	333367	species	2.7992	2
PRJEB7949	[Clostridium] bolteae	208479	species	2.80502	2
PRJEB7949	Intestinibacter bartlettii	261299	species	2.82496	2
PRJEB7949	Lactobacillus mucosae	97478	species	2.83067	1
PRJNA385949	Veillonella dispar	39778	species	2.84004	2
PRJEB7949	Methanomassiliicoccus	1080709	genus	2.8449	1
PRJNA385949	Lactococcus lactis	1358	species	2.84991	1
PRJNA385949	Fusobacterium	848	genus	2.86724	2
PRJEB7949	Lactobacillus	1578	genus	2.86985	3
PRJEB7949	[Clostridium] symbiosum	1512	species	2.88641	2
PRJNA385949	Lactococcus	1357	genus	2.91514	1
PRJNA368966	Salmonella	590	genus	2.91634	1
PRJNA368966	Rothia	32207	genus	2.9221	2
PRJNA385949	Lachnospiraceae bacterium 1_4_56FAA	658655	species	2.92824	2
PRJEB7949	Streptococcus pasteurianus	197614	species	2.93297	1
PRJNA385949	Ruminococcus callidus	40519	species	2.95204	1
PRJNA385949	Rothia mucilaginosa	43675	species	2.95686	1
PRJNA385949	Leuconostoc	1243	genus	2.97093	1
PRJEB7949	[Clostridium] asparagiforme	333367	species	2.98245	2
PRJNA385949	Fusobacterium nucleatum	851	species	2.98721	1
PRJEB7949	Coprobacillus	100883	genus	3.02547	3
PRJNA368966	Klebsiella	570	genus	3.02566	1
PRJEB7949	Methanomassiliicoccus luminyensis	1080712	species	3.04505	1
PRJEB7949	Haemophilus parainfluenzae	729	species	3.06164	2
PRJNA385949	Parasutterella	577310	genus	3.06236	3
PRJNA368966	Pediococcus	1253	genus	3.06876	2
PRJEB7949	Haemophilus	724	genus	3.08155	3
PRJNA385949	Roseburia hominis	301301	species	3.08469	2
PRJEB7949	Tyzzerella nexilis	29361	species	3.08611	1
PRJNA385949	Lachnospiraceae bacterium 5_1_57FAA	658085	species	3.0948	1
PRJNA385949	Parasutterella excrementihominis	487175	species	3.09737	2
PRJNA385949	Clostridium sp. KLE 1755	1226325	species	3.12237	1
PRJNA385949	Flavonifractor	946234	genus	3.13832	1
PRJNA385949	Flavonifractor plautii	292800	species	3.13917	1
PRJNA385949	Aggregatibacter segnis	739	species	3.15199	1
PRJNA385949	Actinomyces	1654	genus	3.15952	1
PRJNA385949	Enterococcus faecium	1352	species	3.17	1
PRJNA385949	Intestinibacter bartlettii	261299	species	3.18541	2
PRJNA385949	Blautia producta	33035	species	3.18804	1
PRJNA385949	Aggregatibacter	416916	genus	3.24069	1
PRJNA385949	Coprobacillus	100883	genus	3.24893	3
PRJNA368966	Fusobacterium	848	genus	3.25237	2
PRJNA368966	Escherichia	561	genus	3.25255	2
PRJNA385949	Holdemanella biformis	1735	species	3.25485	1
PRJNA385949	Lachnospiraceae bacterium 2_1_58FAA	658082	species	3.30283	1
PRJEB7949	Catenibacterium mitsuokai	100886	species	3.3134	1
PRJNA385949	Bifidobacterium dentium	1689	species	3.32292	1
PRJEB7949	Catenibacterium	135858	genus	3.32299	1
PRJNA385949	[Clostridium] bolteae	208479	species	3.32996	2
PRJNA385949	Anaerostipes	207244	genus	3.34065	1
PRJEB7949	[Ruminococcus] gnavus	33038	species	3.35737	2
PRJNA385949	Pediococcus	1253	genus	3.36027	2
PRJNA385949	Pediococcus acidilactici	1254	species	3.36361	1
PRJNA385949	[Clostridium] clostridioforme	1531	species	3.37504	2
PRJNA385949	Enterococcus	1350	genus	3.41206	2
PRJEB7949	Escherichia	561	genus	3.43491	2
PRJNA385949	Bifidobacterium animalis	28025	species	3.44755	1
PRJNA385949	Megasphaera micronuciformis	187326	species	3.45279	1
PRJNA368966	Staphylococcus	1279	genus	3.45916	1
PRJNA385949	Veillonella atypica	39777	species	3.50234	2
PRJNA385949	Megasphaera	906	genus	3.51017	1
PRJNA385949	[Clostridium] symbiosum	1512	species	3.54412	2
PRJNA385949	Eggerthella	84111	genus	3.56793	2
PRJEB7949	Bacteroides salyersiae	291644	species	3.56805	2
PRJEB7949	Veillonella ratti	103892	species	3.56985	1
PRJEB7949	Clostridium	1485	genus	3.58011	2
PRJNA368966	Streptomyces	1883	genus	3.59367	1
PRJEB7949	Escherichia coli	562	species	3.59375	1
PRJNA368966	Haemophilus	724	genus	3.64496	3
PRJNA385949	Haemophilus parainfluenzae	729	species	3.67306	2
PRJNA385949	Lactobacillus gasseri	1596	species	3.67491	1
PRJNA385949	Haemophilus	724	genus	3.70652	3
PRJNA385949	Lactobacillus	1578	genus	3.71282	3
PRJNA385949	Bifidobacterium breve	1685	species	3.7236	1
PRJNA385949	Eubacterium sp. 3_1_31	457402	species	3.725	1
PRJEB7949	Bifidobacterium adolescentis	1680	species	3.85276	2
PRJNA385949	Veillonella parvula	29466	species	3.85638	1
PRJNA385949	Coprococcus eutactus	33043	species	3.87315	2
PRJNA385949	Bacteroides dorei	357276	species	3.89951	2
PRJNA385949	Streptococcus thermophilus	1308	species	3.92594	1
PRJNA385949	Bifidobacterium bifidum	1681	species	3.93223	1
PRJNA368966	Dialister	39948	genus	3.95938	2
PRJEB7949	Methanobrevibacter	2172	genus	3.96412	1
PRJEB7949	Parabacteroides distasonis	823	species	4.01602	2
PRJNA368966	Veillonella	29465	genus	4.01621	2
PRJNA385949	Bacteroides thetaiotaomicron	818	species	4.04515	1
PRJNA385949	Streptococcus parasanguinis	1318	species	4.1464	1
PRJEB7949	Methanobrevibacter smithii	2173	species	4.16124	1
PRJNA385949	Clostridium	1485	genus	4.16417	2
PRJNA385949	Streptococcus salivarius	1304	species	4.18854	1
PRJNA385949	Ruminococcus sp. 5_1_39BFAA	457412	species	4.24029	1
PRJNA368966	Enterococcus	1350	genus	4.24132	2
PRJNA368966	Lactobacillus	1578	genus	4.2947	3
PRJNA385949	Veillonella	29465	genus	4.34054	2
PRJNA385949	[Ruminococcus] gnavus	33038	species	4.34246	2
PRJNA385949	Streptococcus	1301	genus	4.50109	2
PRJNA385949	Blautia	572511	genus	4.51727	1
PRJNA368966	Streptococcus	1301	genus	4.6711	2
PRJEB7949	Parabacteroides goldsteinii	328812	species	4.79151	1
PRJEB7949	Parabacteroides	375288	genus	4.82424	2

## Sheet: NAFLD
project id	Gut Microbiota of NAFLD	ncbi taxon id	taxonomic rank	LDA score	nr. projects in which this taxon is a marker
PRJNA382861	Ruminococcus	1263	genus	-4.8983	2
PRJNA382861	Oscillospira	119852	genus	-4.7746	1
PRJNA373901	Ruminococcus	1263	genus	-4.49565	2
PRJNA382861	Akkermansia	239934	genus	-4.33425	1
PRJNA373901	Bacteroides vulgatus	821	species	-4.25975	1
PRJNA373901	Ruminococcus lactaris	46228	species	-3.3437	1
PRJNA373901	Burkholderiales bacterium 1_1_47	469610	species	-2.46591	1
PRJNA373901	Erysipelotrichaceae bacterium 5_2_54FAA	552396	species	-2.40288	1
PRJNA373901	Slackia piriformis	626934	species	2.31388	1
PRJNA373901	Streptococcus anginosus	1328	species	2.5308	1
PRJNA373901	Bacteroides ovatus	28116	species	4.05855	1
PRJNA382861	Butyricicoccus	580596	genus	4.18757	1
PRJNA382861	Gemmiger	204475	genus	4.86491	1

## Sheet: Sheet1
project id	Gut Microbiota of T1DM,Asthma and NAFLD	ncbi taxon id	taxonomic rank	LDA score	nr. projects in which this taxon is a marker	Group
PRJNA289586	Butyrivibrio crossotus	45851	T1DM_species	-4.33483	1	T1DM
PRJNA445932	Coprococcus	33042	T1DM_genus	-4.29617	1	T1DM
PRJNA289586	Roseburia intestinalis	166486	T1DM_species	-4.09954	1	T1DM
PRJNA289586	Roseburia inulinivorans	360807	T1DM_species	-3.95138	1	T1DM
PRJNA289586	Klebsiella	570	T1DM_genus	-3.93191	1	T1DM
PRJNA445932	Collinsella	102106	T1DM_genus	-3.81694	1	T1DM
PRJNA289586	Dorea longicatena	88431	T1DM_species	-3.46839	1	T1DM
PRJNA289586	Coprococcus sp. ART55/1	751585	T1DM_species	-3.29653	1	T1DM
PRJNA289586	Burkholderiales bacterium 1_1_47	469610	T1DM_species	-3.20664	1	T1DM
PRJNA289586	Paraprevotella	577309	T1DM_genus	-3.19638	1	T1DM
PRJNA289586	unclassified Burkholderiales	119065	T1DM_genus	-2.97181	1	T1DM
PRJNA289586	Lactobacillus salivarius	1624	T1DM_species	-2.95849	1	T1DM
PRJNA289586	Megasphaera	906	T1DM_genus	-2.82988	1	T1DM
PRJNA289586	Paraprevotella clara	454154	T1DM_species	-2.54606	1	T1DM
PRJNA289586	Lachnospiraceae bacterium 7_1_58FAA	658087	T1DM_species	2.06623	1	T1DM
PRJNA289586	Hungatella hathewayi	154046	T1DM_species	2.14914	1	T1DM
PRJNA289586	Flavonifractor plautii	292800	T1DM_species	2.15106	1	T1DM
PRJNA289586	Streptococcus australis	113107	T1DM_species	2.19476	1	T1DM
PRJNA289586	Faecalitalea cylindroides	39483	T1DM_species	2.25731	1	T1DM
PRJNA289586	Flavonifractor	946234	T1DM_genus	2.3811	1	T1DM
PRJNA289586	[Clostridium] symbiosum	1512	T1DM_species	2.48773	1	T1DM
PRJNA289586	Eggerthella sp. 1_3_56FAA	665943	T1DM_species	2.60603	1	T1DM
PRJNA289586	Alistipes senegalensis	1288121	T1DM_species	2.61648	1	T1DM
PRJNA289586	Subdoligranulum sp. 4_3_54A2FAA	665956	T1DM_species	2.79231	1	T1DM
PRJNA289586	Anaerotruncus	244127	T1DM_genus	2.89829	1	T1DM
PRJNA445932	Mitsuokella	52225	T1DM_genus	3.04063	1	T1DM
PRJNA289586	Intestinibacter bartlettii	261299	T1DM_species	3.10567	1	T1DM
PRJNA289586	Bacteroides xylanisolvens	371601	T1DM_species	3.13726	1	T1DM
PRJNA445932	Megamonas	158846	T1DM_genus	3.32263	1	T1DM
PRJNA289586	Parabacteroides distasonis	823	T1DM_species	3.40722	1	T1DM
PRJNA445932	Finegoldia	150022	T1DM_genus	3.424	1	T1DM
PRJNA289586	Coprococcus eutactus	33043	T1DM_species	3.43322	1	T1DM
PRJNA289586	Roseburia hominis	301301	T1DM_species	3.49105	1	T1DM
PRJNA289586	Escherichia coli	562	T1DM_species	3.69966	1	T1DM
PRJNA445932	Acinetobacter	469	T1DM_genus	3.71636	1	T1DM
PRJNA289586	Odoribacter splanchnicus	28118	T1DM_species	3.78923	1	T1DM
PRJNA289586	Escherichia	561	T1DM_genus	3.79634	1	T1DM
PRJNA289586	Odoribacter	283168	T1DM_genus	3.83374	1	T1DM
PRJNA289586	Alistipes onderdonkii	328813	T1DM_species	3.94529	1	T1DM
PRJNA289586	Parabacteroides	375288	T1DM_genus	4.08652	1	T1DM
PRJNA289586	Blautia	572511	T1DM_genus	4.39883	1	T1DM
PRJNA289586	[Ruminococcus] torques	33039	T1DM_species	4.42323	1	T1DM
PRJNA382861	Ruminococcus	1263	NAFLD_genus	-4.8983	2	NAFLD
PRJNA382861	Oscillospira	119852	NAFLD_genus	-4.7746	1	NAFLD
PRJNA373901	Ruminococcus	1263	NAFLD_genus	-4.49565	2	NAFLD
PRJNA382861	Akkermansia	239934	NAFLD_genus	-4.33425	1	NAFLD
PRJNA373901	Bacteroides vulgatus	821	NAFLD_species	-4.25975	1	NAFLD
PRJNA373901	Ruminococcus lactaris	46228	NAFLD_species	-3.3437	1	NAFLD
PRJNA373901	Burkholderiales bacterium 1_1_47	469610	NAFLD_species	-2.46591	1	NAFLD
PRJNA373901	Erysipelotrichaceae bacterium 5_2_54FAA	552396	NAFLD_species	-2.40288	1	NAFLD
PRJNA373901	Slackia piriformis	626934	NAFLD_species	2.31388	1	NAFLD
PRJNA373901	Streptococcus anginosus	1328	NAFLD_species	2.5308	1	NAFLD
PRJNA373901	Bacteroides ovatus	28116	NAFLD_species	4.05855	1	NAFLD
PRJNA382861	Butyricicoccus	580596	NAFLD_genus	4.18757	1	NAFLD
PRJNA382861	Gemmiger	204475	NAFLD_genus	4.86491	1	NAFLD
PRJNA417357	Gemmiger	204475	Asthma_genus	2.6235	1	Asthma
PRJNA417357	Pseudomonas	286	Asthma_genus	2.65031	1	Asthma
